# Supplementary material for: Genome-Wide Identification and Analysis of P-Type Plasma Membrane H+-ATPase Sub-Gene Family in Sunflower and the Role of HHA4 and HHA11 in the Development of Salt Stress Resistance
Source: Genes (Basel). 2020 Mar 27;11(4):361. doi: 10.3390/genes11040361 (PMC7231311; doi:10.3390/genes11040361)
Supplement: Supplementary file 1 [file genes-11-00361-s001.zip]

Archive with 9 entries (9 files):
- Supplementary File 1.xlsx
- Supplementary File 2.docx
- Supplementary File 3.docx
- Supplementary File 4.docx
- Supplementary File 5.docx
- Supplementary File 6.pdf
- Supplementary File 7.xlsx
- Supplementary File 8.pdf
- Supplementary File 9.pdf
