# Supplementary material for: Genome-Wide Identification and Analysis of P-Type Plasma Membrane H+-ATPase Sub-Gene Family in Sunflower and the Role of HHA4 and HHA11 in the Development of Salt Stress Resistance
Source: Genes (Basel). 2020 Mar 27;11(4):361. doi: 10.3390/genes11040361 (PMC7231311; doi:10.3390/genes11040361)
Supplement: Supplementary file 1 [file genes-11-00361-s001.zip › Supplementary File 1.xlsx]

## Sheet: Sheet1
Supplementary File 1: Primers used in this study.
Gene Name	Gene ID	Sequence (5→3)		Note
		Forward sequence	Reverse sequence
HHA1	HanXRQChr12g0358351	ATCTACAAGTCAGTATCGTAAGC	CTCATTAAAGAGATTTGATGTGTCA	Primers for semi-quantitative PCR
HHA2	HanXRQChr10g0308521	TATTTGCAAGTCAGTATTGTGAGT	TCGTTGAAGAGGGTTGAGGTAT
HHA3	HanXRQChr05g0142281	CTACACCATCTACGCTGTTTCT	ATACACTGCGATTAACGTTGCC
HHA4	HanXRQChr06g0179401	TTATACTATCTATGCCGTCTCC	GTAGACTGCTATTAGAGTCGCA
HHA5	HanXRQChr02g0034901	CGGAGAAATTTGGTGTGAAGC	GCAGTCTTATTTTGGAGCATGTT
HHA6	HanXRQChr04g0098641	ACTGAGAAATTTGGCGTGAAAC	GGTCCTCTTTTCGATCATACTG
HHA7	HanXRQChr16g0500091	CAGATAAATTCGGTGTAAGATCG	CGGTCTTATTTTGGAGCAGATTA
HHA8	HanXRQChr10g0314521	ACGTGATAGTCGCAGCTATAC	CCAACAATCGATCGAACACCA
HHA9	HanXRQChr13g0423171	CGAACTTATTCAGTGTCAAGGA	GTTCTTTTCTCCACAACTAGAC
HHA10	HanXRQChr16g0509551	ACCTTCCATGTGGAAAGTTTAC	CGTTTTACGGTTAATAACATGGC
HHA11	HanXRQChr17g0547551	CGTGTTTTTGGAGTTTCTAGCC	ACGCGTTGGTCAATGACAAGA
HHA12	HanXRQChr05g0157971	GCGTACATTTGGTGTACCGA	ATCCTCCTCTCGATAACAAGG
HHA13	HanXRQChr08g0235741	ACGTACATTTGGCGTTCCGA	CAATCCTCCTCTCGATAACGA
HACTIN	HanXRQChr14g0446641	TCAATGTTCCCGCCATGTATGT	TCATGATCGAGTTGTAGGTGGT
AtACTIN2	AT3G18780	ATGGCTGAGGCTGATGATATT	AGCTTGGATGGCGACATACAT
HHA1	HanXRQChr12g0358351	ATCTACAAGTCAGTATCGTAAGC	ACTCTGCGTATACCGCAATTAC	Primers for qRT-PCR
HHA2	HanXRQChr10g0308521	TATTTGCAAGTCAGTATTGTGAGT	ACTCTGCGTATACCGCGATTAA
HHA3	HanXRQChr05g0142281	CTACACCATCTACGCTGTTTCT	GCCGTCGTTAAGGATTGCGATG
HHA4	HanXRQChr06g0179401	TTATACTATCTATGCCGTCTCC	GTACCATCGTTAAGAATTGCAATA
HHA5	HanXRQChr02g0034901	CGGAGAAATTTGGTGTGAAGC	AAAGACCAGCTTCTTGATCTTG
HHA6	HanXRQChr04g0098641	ACTGAGAAATTTGGCGTGAAAC	GACCAGCTTCGTGATCTTGT
HHA7	HanXRQChr16g0500091	ATGCCGGATTCATGGAAATTGA	CGATCTTACACCGAATTTATCTG
HHA8	HanXRQChr10g0314521	ACGTGATAGTCGCAGCTATAC	ATGGAGACTGCGTATATTGTGT
HHA9	HanXRQChr13g0423171	CGAACTTATTCAGTGTCAAGGA	GATTGACATGTCGCGATGATGT
HHA10	HanXRQChr16g0509551	ACCTTCCATGTGGAAAGTTTAC	TATACAGCTGATGCTAGCTTC
HHA11	HanXRQChr17g0547551	CGTGTTTTTGGAGTTTCTAGCC	AAGCTTGACTGATGGTGCTCA
HHA12	HanXRQChr05g0157971	GCGTACATTTGGTGTACCGA	TTCCACGAATGACCAGCTTCT
HHA13	HanXRQChr08g0235741	ACGTACATTTGGCGTTCCGA	TTCCACAAACGACCAGCTACG
HACTIN	HanXRQChr14g0446641	TCAATGTTCCCGCCATGTATGT	TCATGATCGAGTTGTAGGTGGT
HHA1	HanXRQChr12g0358351	CGAACGATAGCCATGGTACCaATGGGCGGCGACAAGGCTCT	CATGCCTGCGGCCGCGCCGGATCCTACTGTATAATGCTGTTGAATTGTATCA	Primers for subcellular localization vector construction
HHA4	HanXRQChr06g0179401	CGAACGATAGCCATGGTACCaATGGGGACCGATAAGGCTCTCA	CATGCCTGCGGCCGCGCCGGATCCCACTGTGTAATGCTGTTGGATTG
HHA11	HanXRQChr17g0547551	CGAACGATAGCCATGGTACCaATGGCGGAGGCGGATGATATTAT	CATGCCTGCGGCCGCGCCGGATCCCACAGTGTAGGATTGTTGGATGG
HHA4	HanXRQChr06g0179401	CGAACGATAGCCATGGTACCaATGGGGACCGATAAGGCTCTCA	ACCGGCGCTCAGTTGGAATTCTAGATCACACTGTGTAATGCTGTTGGA	Primers for overexpression vector construction
HHA11	HanXRQChr17g0547551	CGAACGATAGCCATGGTACCaATGGCGGAGGCGGATGATATTAT	ACCGGCGCTCAGTTGGAATTCTAGATCACACAGTGTAGGATTGTTGGA

## Sheet: Sheet2
Xu1174-F	ATCTACAAGTCAGTATCGTAAGC	HanXRQChr12g0358351	HHA1	HanXRQChr12g0358351
Xu1176-F	CTACACCATCTACGCTGTTTCT	HanXRQChr05g0142281	HHA3	HanXRQChr05g0142281
Xu1178-F	TTATACTATCTATGCCGTCTCC	HanXRQChr06g0179401	HHA4	HanXRQChr06g0179401
Xu1180-F	TATTTGCAAGTCAGTATTGTGAGT	HanXRQChr10g0308521	HHA2	HanXRQChr10g0308521
Xu1182-F	ACTGAGAAATTTGGCGTGAAAC	HanXRQChr04g0098641	HHA6	HanXRQChr04g0098641
Xu1184-F	CGGAGAAATTTGGTGTGAAGC	HanXRQChr02g0034901	HHA5	HanXRQChr02g0034901
Xu1186-F	CAGATAAATTCGGTGTAAGATCG	HanXRQChr16g0500091	HHA7	HanXRQChr16g0500091
Xu1188-F	GCGTACATTTGGTGTACCGA	HanXRQChr05g0157971	HHA12	HanXRQChr05g0157971
Xu1190-F	ACGTACATTTGGCGTTCCGA	HanXRQChr08g0235741	HHA13	HanXRQChr08g0235741
Xu1192-F	CGTGTTTTTGGAGTTTCTAGCC	HanXRQChr17g0547551	HHA11	HanXRQChr17g0547551
Xu1194-F	ACGTGATAGTCGCAGCTATAC	HanXRQChr10g0314521	HHA8	HanXRQChr10g0314521
Xu1196-F	CGAACTTATTCAGTGTCAAGGA	HanXRQChr13g0423171	HHA9	HanXRQChr13g0423171
Xu1198-F	ACCTTCCATGTGGAAAGTTTAC	HanXRQChr16g0509551	HHA10	HanXRQChr16g0509551
