# Supplementary material for: Genome-Wide Identification and Analysis of P-Type Plasma Membrane H+-ATPase Sub-Gene Family in Sunflower and the Role of HHA4 and HHA11 in the Development of Salt Stress Resistance
Source: Genes (Basel). 2020 Mar 27;11(4):361. doi: 10.3390/genes11040361 (PMC7231311; doi:10.3390/genes11040361)
Supplement: Supplementary file 1 [file genes-11-00361-s001.zip › Supplementary File 7.xlsx]

## Sheet: HHA1
Factor or Site Name	Loc.(Str	.)	Signal Sequence	SITE #
DOFCOREZM	208	(-)	AAAG	S000265
DOFCOREZM	251	(-)	AAAG	S000265
DOFCOREZM	433	(+)	AAAG	S000265
DOFCOREZM	558	(-)	AAAG	S000265
DOFCOREZM	597	(-)	AAAG	S000265
DOFCOREZM	712	(+)	AAAG	S000265
DOFCOREZM	750	(-)	AAAG	S000265
DOFCOREZM	902	(+)	AAAG	S000265
DOFCOREZM	946	(-)	AAAG	S000265
DOFCOREZM	965	(-)	AAAG	S000265
DOFCOREZM	1268	(+)	AAAG	S000265
DOFCOREZM	1407	(-)	AAAG	S000265
DOFCOREZM	1452	(-)	AAAG	S000265
DOFCOREZM	1515	(+)	AAAG	S000265
DOFCOREZM	1546	(-)	AAAG	S000265
DOFCOREZM	1631	(+)	AAAG	S000265
DOFCOREZM	1669	(-)	AAAG	S000265
DOFCOREZM	1676	(-)	AAAG	S000265
DOFCOREZM	1688	(+)	AAAG	S000265
DOFCOREZM	1720	(-)	AAAG	S000265
DOFCOREZM	1751	(-)	AAAG	S000265
DOFCOREZM	1765	(-)	AAAG	S000265
DOFCOREZM	1811	(+)	AAAG	S000265
DOFCOREZM	1825	(+)	AAAG	S000265
DOFCOREZM	1865	(+)	AAAG	S000265
DOFCOREZM	1873	(+)	AAAG	S000265
DOFCOREZM	1995	(+)	AAAG	S000265
CACTFTPPCA1	72	(-)	YACT	S000449
CACTFTPPCA1	147	(-)	YACT	S000449
CACTFTPPCA1	191	(-)	YACT	S000449
CACTFTPPCA1	206	(+)	YACT	S000449
CACTFTPPCA1	508	(+)	YACT	S000449
CACTFTPPCA1	580	(-)	YACT	S000449
CACTFTPPCA1	690	(+)	YACT	S000449
CACTFTPPCA1	714	(-)	YACT	S000449
CACTFTPPCA1	963	(+)	YACT	S000449
CACTFTPPCA1	996	(+)	YACT	S000449
CACTFTPPCA1	1008	(-)	YACT	S000449
CACTFTPPCA1	1263	(+)	YACT	S000449
CACTFTPPCA1	1270	(-)	YACT	S000449
CACTFTPPCA1	1324	(+)	YACT	S000449
CACTFTPPCA1	1365	(-)	YACT	S000449
CACTFTPPCA1	1633	(-)	YACT	S000449
CACTFTPPCA1	1672	(+)	YACT	S000449
CACTFTPPCA1	1797	(-)	YACT	S000449
CACTFTPPCA1	1860	(+)	YACT	S000449
CACTFTPPCA1	1875	(-)	YACT	S000449
CACTFTPPCA1	1947	(-)	YACT	S000449
CACTFTPPCA1	1956	(+)	YACT	S000449
CACTFTPPCA1	1988	(-)	YACT	S000449
CAATBOX1	34	(-)	CAAT	S000028
CAATBOX1	110	(-)	CAAT	S000028
CAATBOX1	185	(-)	CAAT	S000028
CAATBOX1	222	(+)	CAAT	S000028
CAATBOX1	293	(+)	CAAT	S000028
CAATBOX1	311	(-)	CAAT	S000028
CAATBOX1	340	(-)	CAAT	S000028
CAATBOX1	468	(+)	CAAT	S000028
CAATBOX1	490	(-)	CAAT	S000028
CAATBOX1	522	(+)	CAAT	S000028
CAATBOX1	531	(-)	CAAT	S000028
CAATBOX1	567	(+)	CAAT	S000028
CAATBOX1	604	(-)	CAAT	S000028
CAATBOX1	694	(+)	CAAT	S000028
CAATBOX1	721	(-)	CAAT	S000028
CAATBOX1	911	(-)	CAAT	S000028
CAATBOX1	1021	(+)	CAAT	S000028
CAATBOX1	1115	(+)	CAAT	S000028
CAATBOX1	1134	(-)	CAAT	S000028
CAATBOX1	1182	(+)	CAAT	S000028
CAATBOX1	1338	(+)	CAAT	S000028
ROOTMOTIFTAPOX1	108	(+)	ATATT	S000098
GATABOX	133	(-)	GATA	S000039
ROOTMOTIFTAPOX1	183	(+)	ATATT	S000098
ROOTMOTIFTAPOX1	377	(-)	ATATT	S000098
GATABOX	379	(-)	GATA	S000039
GATABOX	495	(-)	GATA	S000039
ROOTMOTIFTAPOX1	523	(-)	ATATT	S000098
GATABOX	525	(-)	GATA	S000039
ROOTMOTIFTAPOX1	553	(-)	ATATT	S000098
GATABOX	555	(-)	GATA	S000039
ROOTMOTIFTAPOX1	586	(+)	ATATT	S000098
GATABOX	612	(+)	GATA	S000039
ROOTMOTIFTAPOX1	613	(+)	ATATT	S000098
ROOTMOTIFTAPOX1	719	(+)	ATATT	S000098
GATABOX	730	(-)	GATA	S000039
ROOTMOTIFTAPOX1	794	(-)	ATATT	S000098
GATABOX	796	(-)	GATA	S000039
ROOTMOTIFTAPOX1	848	(-)	ATATT	S000098
GATABOX	850	(-)	GATA	S000039
ROOTMOTIFTAPOX1	894	(-)	ATATT	S000098
GATABOX	896	(-)	GATA	S000039
GATABOX	1038	(-)	GATA	S000039
GATABOX	1091	(+)	GATA	S000039
ROOTMOTIFTAPOX1	1092	(+)	ATATT	S000098
GATABOX	1232	(+)	GATA	S000039
ROOTMOTIFTAPOX1	1235	(+)	ATATT	S000098
GATABOX	1298	(-)	GATA	S000039
ROOTMOTIFTAPOX1	1319	(+)	ATATT	S000098
ROOTMOTIFTAPOX1	1411	(-)	ATATT	S000098
GATABOX	1560	(-)	GATA	S000039
ROOTMOTIFTAPOX1	1618	(+)	ATATT	S000098
GATABOX	1663	(-)	GATA	S000039
ROOTMOTIFTAPOX1	1844	(+)	ATATT	S000098
GATABOX	1878	(+)	GATA	S000039
ARR1AT	32	(+)	NGATT	S000454
GT1CONSENSUS	155	(-)	GRWAAW	S000198
GT1CONSENSUS	430	(+)	GRWAAW	S000198
GT1CONSENSUS	436	(+)	GRWAAW	S000198
GT1CONSENSUS	460	(+)	GRWAAW	S000198
ARR1AT	653	(+)	NGATT	S000454
ARR1AT	659	(-)	NGATT	S000454
GT1CONSENSUS	683	(-)	GRWAAW	S000198
ARR1AT	695	(-)	NGATT	S000454
GT1CONSENSUS	728	(-)	GRWAAW	S000198
ARR1AT	876	(+)	NGATT	S000454
ARR1AT	913	(+)	NGATT	S000454
GT1CONSENSUS	932	(+)	GRWAAW	S000198
ARR1AT	990	(-)	NGATT	S000454
ARR1AT	1078	(-)	NGATT	S000454
ARR1AT	1102	(+)	NGATT	S000454
ARR1AT	1192	(+)	NGATT	S000454
GT1CONSENSUS	1212	(-)	GRWAAW	S000198
GT1CONSENSUS	1220	(-)	GRWAAW	S000198
ARR1AT	1304	(-)	NGATT	S000454
GT1CONSENSUS	1390	(-)	GRWAAW	S000198
ARR1AT	1528	(+)	NGATT	S000454
GT1CONSENSUS	1584	(+)	GRWAAW	S000198
ARR1AT	1588	(-)	NGATT	S000454
ARR1AT	1642	(+)	NGATT	S000454
GT1CONSENSUS	1723	(-)	GRWAAW	S000198
GT1CONSENSUS	1820	(+)	GRWAAW	S000198
GT1CONSENSUS	1869	(+)	GRWAAW	S000198
ARR1AT	1898	(-)	NGATT	S000454
GT1CONSENSUS	1929	(+)	GRWAAW	S000198
EBOXBNNAPA	455	(-)	CANNTG	S000144
MYCCONSENSUSAT	455	(-)	CANNTG	S000407
EBOXBNNAPA	455	(+)	CANNTG	S000144
MYCCONSENSUSAT	455	(+)	CANNTG	S000407
ACGTATERD1	472	(-)	ACGT	S000415
ACGTATERD1	472	(+)	ACGT	S000415
EBOXBNNAPA	498	(-)	CANNTG	S000144
MYCCONSENSUSAT	498	(-)	CANNTG	S000407
EBOXBNNAPA	498	(+)	CANNTG	S000144
MYCCONSENSUSAT	498	(+)	CANNTG	S000407
EBOXBNNAPA	1086	(-)	CANNTG	S000144
MYCCONSENSUSAT	1086	(-)	CANNTG	S000407
EBOXBNNAPA	1086	(+)	CANNTG	S000144
MYCCONSENSUSAT	1086	(+)	CANNTG	S000407
ACGTATERD1	1174	(-)	ACGT	S000415
ACGTATERD1	1174	(+)	ACGT	S000415
ACGTATERD1	1283	(-)	ACGT	S000415
ACGTATERD1	1283	(+)	ACGT	S000415
EBOXBNNAPA	1292	(-)	CANNTG	S000144
MYCCONSENSUSAT	1292	(-)	CANNTG	S000407
EBOXBNNAPA	1292	(+)	CANNTG	S000144
MYCCONSENSUSAT	1292	(+)	CANNTG	S000407
EBOXBNNAPA	1397	(-)	CANNTG	S000144
MYCCONSENSUSAT	1397	(-)	CANNTG	S000407
EBOXBNNAPA	1397	(+)	CANNTG	S000144
MYCCONSENSUSAT	1397	(+)	CANNTG	S000407
ACGTATERD1	1442	(-)	ACGT	S000415
ACGTATERD1	1442	(+)	ACGT	S000415
ACGTATERD1	1716	(-)	ACGT	S000415
ACGTATERD1	1716	(+)	ACGT	S000415
ACGTATERD1	1731	(-)	ACGT	S000415
ACGTATERD1	1731	(+)	ACGT	S000415
ACGTATERD1	1829	(-)	ACGT	S000415
ACGTATERD1	1829	(+)	ACGT	S000415
EBOXBNNAPA	1888	(-)	CANNTG	S000144
MYCCONSENSUSAT	1888	(-)	CANNTG	S000407
EBOXBNNAPA	1888	(+)	CANNTG	S000144
MYCCONSENSUSAT	1888	(+)	CANNTG	S000407
EBOXBNNAPA	1956	(-)	CANNTG	S000144
MYCCONSENSUSAT	1956	(-)	CANNTG	S000407
EBOXBNNAPA	1956	(+)	CANNTG	S000144
MYCCONSENSUSAT	1956	(+)	CANNTG	S000407
GTGANTG10	104	(-)	GTGA	S000378
GTGANTG10	290	(-)	GTGA	S000378
GTGANTG10	497	(-)	GTGA	S000378
GTGANTG10	607	(+)	GTGA	S000378
GTGANTG10	1061	(+)	GTGA	S000378
GTGANTG10	1179	(-)	GTGA	S000378
GTGANTG10	1501	(-)	GTGA	S000378
GTGANTG10	1527	(+)	GTGA	S000378
GTGANTG10	1537	(-)	GTGA	S000378
GTGANTG10	1665	(-)	GTGA	S000378
GTGANTG10	1876	(+)	GTGA	S000378
GTGANTG10	1948	(+)	GTGA	S000378
GTGANTG10	1984	(+)	GTGA	S000378
TATABOX5	116	(-)	TTATTT	S000203
TATABOX5	642	(+)	TTATTT	S000203
TATABOX5	676	(+)	TTATTT	S000203
TATABOX5	825	(+)	TTATTT	S000203
TATABOX5	879	(+)	TTATTT	S000203
TATABOX5	978	(+)	TTATTT	S000203
TATABOX5	1003	(-)	TTATTT	S000203
TATABOX5	1044	(+)	TTATTT	S000203
TATABOX5	1105	(+)	TTATTT	S000203
TATABOX5	1120	(-)	TTATTT	S000203
MARTBOX	1144	(-)	TTWTWTTWTT	S000067
MARTBOX	1145	(-)	TTWTWTTWTT	S000067
MARTBOX	1146	(-)	TTWTWTTWTT	S000067
MARTBOX	1147	(-)	TTWTWTTWTT	S000067
MARTBOX	1148	(-)	TTWTWTTWTT	S000067
MARTBOX	1149	(-)	TTWTWTTWTT	S000067
MARTBOX	1150	(-)	TTWTWTTWTT	S000067
MARTBOX	1151	(-)	TTWTWTTWTT	S000067
MARTBOX	1152	(-)	TTWTWTTWTT	S000067
MARTBOX	1153	(-)	TTWTWTTWTT	S000067
MARTBOX	1154	(-)	TTWTWTTWTT	S000067
TATABOX5	1446	(-)	TTATTT	S000203
MARTBOX	1851	(+)	TTWTWTTWTT	S000067
TATABOX5	1853	(+)	TTATTT	S000203
POLLEN1LELAT52	1	(-)	AGAAA	S000245
POLLEN1LELAT52	248	(-)	AGAAA	S000245
POLLEN1LELAT52	329	(-)	AGAAA	S000245
POLLEN1LELAT52	429	(+)	AGAAA	S000245
POLLEN1LELAT52	435	(+)	AGAAA	S000245
POLASIG1	568	(+)	AATAAA	S000080
POLASIG1	598	(-)	AATAAA	S000080
POLASIG1	641	(-)	AATAAA	S000080
POLASIG1	669	(+)	AATAAA	S000080
POLASIG1	675	(-)	AATAAA	S000080
POLASIG1	812	(-)	AATAAA	S000080
POLASIG1	866	(-)	AATAAA	S000080
POLLEN1LELAT52	931	(+)	AGAAA	S000245
POLLEN1LELAT52	1047	(-)	AGAAA	S000245
POLASIG1	1095	(-)	AATAAA	S000080
POLLEN1LELAT52	1222	(-)	AGAAA	S000245
POLASIG1	1258	(-)	AATAAA	S000080
POLASIG1	1332	(-)	AATAAA	S000080
POLLEN1LELAT52	1431	(+)	AGAAA	S000245
POLLEN1LELAT52	1725	(-)	AGAAA	S000245
POLLEN1LELAT52	1819	(+)	AGAAA	S000245
POLASIG1	1852	(-)	AATAAA	S000080
CARGCW8GAT	115	(-)	CWWWWWWWWG	S000431
CARGCW8GAT	115	(+)	CWWWWWWWWG	S000431
SEF4MOTIFGM7S	240	(-)	RTTTTTR	S000103
CARGCW8GAT	354	(-)	CWWWWWWWWG	S000431
CARGCW8GAT	354	(+)	CWWWWWWWWG	S000431
CARGCW8GAT	409	(-)	CWWWWWWWWG	S000431
CARGCW8GAT	409	(+)	CWWWWWWWWG	S000431
SEF4MOTIFGM7S	515	(-)	RTTTTTR	S000103
SEF4MOTIFGM7S	549	(-)	RTTTTTR	S000103
CARGCW8GAT	639	(-)	CWWWWWWWWG	S000431
CARGCW8GAT	639	(+)	CWWWWWWWWG	S000431
SEF4MOTIFGM7S	790	(-)	RTTTTTR	S000103
CARGCW8GAT	799	(-)	CWWWWWWWWG	S000431
CARGCW8GAT	799	(+)	CWWWWWWWWG	S000431
SEF4MOTIFGM7S	836	(-)	RTTTTTR	S000103
SEF4MOTIFGM7S	844	(-)	RTTTTTR	S000103
SEF4MOTIFGM7S	890	(-)	RTTTTTR	S000103
SEF4MOTIFGM7S	1241	(+)	RTTTTTR	S000103
SEF4MOTIFGM7S	1733	(+)	RTTTTTR	S000103
SEF4MOTIFGM7S	1855	(+)	RTTTTTR	S000103
WRKY71OS	267	(-)	TGAC	S000447
WRKY71OS	465	(+)	TGAC	S000447
WRKY71OS	765	(+)	TGAC	S000447
WRKY71OS	807	(+)	TGAC	S000447
WRKY71OS	861	(+)	TGAC	S000447
WRKY71OS	907	(+)	TGAC	S000447
WRKY71OS	1137	(-)	TGAC	S000447
WRKY71OS	1178	(-)	TGAC	S000447
WRKY71OS	1401	(+)	TGAC	S000447
POLASIG3	117	(+)	AATAAT	S000088
POLASIG3	150	(+)	AATAAT	S000088
TAAAGSTKST1	208	(-)	TAAAG	S000387
POLASIG3	541	(+)	AATAAT	S000088
TAAAGSTKST1	597	(-)	TAAAG	S000387
POLASIG3	601	(-)	AATAAT	S000088
TAAAGSTKST1	750	(-)	TAAAG	S000387
POLASIG3	878	(-)	AATAAT	S000088
TAAAGSTKST1	901	(+)	TAAAG	S000387
POLASIG3	1104	(-)	AATAAT	S000088
TAAAGSTKST1	1267	(+)	TAAAG	S000387
TAAAGSTKST1	1407	(-)	TAAAG	S000387
TAAAGSTKST1	1452	(-)	TAAAG	S000387
POLASIG3	1602	(+)	AATAAT	S000088
POLASIG3	1620	(-)	AATAAT	S000088
TAAAGSTKST1	1669	(-)	TAAAG	S000387
MYBCORE	23	(+)	CNGTTR	S000176
MYBCORE	43	(+)	CNGTTR	S000176
GT1GMSCAM4	155	(-)	GAAAAA	S000453
NTBBF1ARROLB	207	(+)	ACTTTA	S000273
MYBCORE	345	(+)	CNGTTR	S000176
GT1GMSCAM4	430	(+)	GAAAAA	S000453
BIHD1OS	465	(-)	TGTCA	S000498
MYB1AT	518	(+)	WAACCA	S000408
NTBBF1ARROLB	596	(+)	ACTTTA	S000273
NTBBF1ARROLB	749	(+)	ACTTTA	S000273
TATABOXOSPAL	783	(-)	TATTTAA	S000400
BIHD1OS	807	(-)	TGTCA	S000498
TATABOXOSPAL	826	(+)	TATTTAA	S000400
TATABOXOSPAL	829	(-)	TATTTAA	S000400
BIHD1OS	861	(-)	TGTCA	S000498
TATABOXOSPAL	880	(+)	TATTTAA	S000400
TATABOXOSPAL	883	(-)	TATTTAA	S000400
NTBBF1ARROLB	901	(-)	ACTTTA	S000273
BIHD1OS	907	(-)	TGTCA	S000498
GT1GMSCAM4	932	(+)	GAAAAA	S000453
TATABOXOSPAL	1001	(-)	TATTTAA	S000400
MYB1AT	1017	(+)	WAACCA	S000408
TATABOXOSPAL	1118	(-)	TATTTAA	S000400
BIHD1OS	1136	(+)	TGTCA	S000498
MYBCORE	1164	(+)	CNGTTR	S000176
BIHD1OS	1177	(+)	TGTCA	S000498
GT1GMSCAM4	1220	(-)	GAAAAA	S000453
MYB1AT	1254	(-)	WAACCA	S000408
NTBBF1ARROLB	1267	(-)	ACTTTA	S000273
MYBCORE	1292	(+)	CNGTTR	S000176
BIHD1OS	1401	(-)	TGTCA	S000498
NTBBF1ARROLB	1406	(+)	ACTTTA	S000273
NTBBF1ARROLB	1451	(+)	ACTTTA	S000273
MYBCORE	1552	(+)	CNGTTR	S000176
MYB1AT	1556	(-)	WAACCA	S000408
MYBCORE	1573	(+)	CNGTTR	S000176
GT1GMSCAM4	1584	(+)	GAAAAA	S000453
MYB1AT	1657	(-)	WAACCA	S000408
GT1GMSCAM4	1723	(-)	GAAAAA	S000453
MYB1AT	1792	(-)	WAACCA	S000408
GT1GMSCAM4	1820	(+)	GAAAAA	S000453
MYB1AT	1882	(+)	WAACCA	S000408
RAV1AAT	351	(+)	CAACA	S000314
INRNTPSADB	680	(+)	YTCANTYY	S000395
INRNTPSADB	692	(+)	YTCANTYY	S000395
RAV1AAT	770	(+)	CAACA	S000314
RAV1AAT	922	(-)	CAACA	S000314
RAV1AAT	973	(-)	CAACA	S000314
RAV1AAT	1024	(-)	CAACA	S000314
INRNTPSADB	1238	(+)	YTCANTYY	S000395
INRNTPSADB	1336	(+)	YTCANTYY	S000395
INRNTPSADB	1418	(+)	YTCANTYY	S000395
INRNTPSADB	1945	(-)	YTCANTYY	S000395
RAV1AAT	1963	(-)	CAACA	S000314
CIACADIANLELHC	334	(-)	CAANNNNATC	S000252
CIACADIANLELHC	549	(+)	CAANNNNATC	S000252
CIACADIANLELHC	790	(+)	CAANNNNATC	S000252
CIACADIANLELHC	844	(+)	CAANNNNATC	S000252
CIACADIANLELHC	890	(+)	CAANNNNATC	S000252
CURECORECR	73	(-)	GTAC	S000493
CURECORECR	73	(+)	GTAC	S000493
CURECORECR	205	(-)	GTAC	S000493
CURECORECR	205	(+)	GTAC	S000493
MYB2CONSENSUSAT	345	(-)	YAACKG	S000409
IBOXCORE	494	(-)	GATAA	S000199
EVENINGAT	551	(+)	AAAATATCT	S000385
IBOXCORE	729	(-)	GATAA	S000199
POLASIG2	751	(-)	AATTAAA	S000081
EVENINGAT	792	(+)	AAAATATCT	S000385
EVENINGAT	846	(+)	AAAATATCT	S000385
EVENINGAT	892	(+)	AAAATATCT	S000385
IBOXCORE	1037	(-)	GATAA	S000199
POLASIG2	1116	(+)	AATTAAA	S000081
MYB2CONSENSUSAT	1164	(-)	YAACKG	S000409
POLASIG2	1244	(-)	AATTAAA	S000081
MYB2CONSENSUSAT	1292	(-)	YAACKG	S000409
POLASIG2	1531	(-)	AATTAAA	S000081
IBOXCORE	1559	(-)	GATAA	S000199
MYB2CONSENSUSAT	1573	(-)	YAACKG	S000409
PYRIMIDINEBOXOSRAMY1A	1750	(+)	CCTTTT	S000259
PYRIMIDINEBOXOSRAMY1A	1764	(+)	CCTTTT	S000259
PYRIMIDINEBOXOSRAMY1A	1810	(-)	CCTTTT	S000259
PYRIMIDINEBOXOSRAMY1A	1864	(-)	CCTTTT	S000259
AMYBOX1	166	(+)	TAACARA	S000020
MYBGAHV	166	(+)	TAACAAA	S000181
GAREAT	166	(+)	TAACAAR	S000439
AMYBOX1	252	(-)	TAACARA	S000020
MYBGAHV	252	(-)	TAACAAA	S000181
GAREAT	252	(-)	TAACAAR	S000439
MYBCOREATCYCB1	345	(-)	AACGG	S000502
REALPHALGLHCB21	519	(+)	AACCAA	S000362
CCAATBOX1	521	(+)	CCAAT	S000030
CCAATBOX1	566	(+)	CCAAT	S000030
CANBNNAPA	624	(-)	CNAACAC	S000148
WBOXATNPR1	806	(+)	TTGAC	S000390
WBOXATNPR1	860	(+)	TTGAC	S000390
WBOXATNPR1	906	(+)	TTGAC	S000390
REALPHALGLHCB21	1018	(+)	AACCAA	S000362
CCAATBOX1	1020	(+)	CCAAT	S000030
NODCON2GM	1050	(+)	CTCTT	S000462
OSE2ROOTNODULE	1050	(+)	CTCTT	S000468
MYBCOREATCYCB1	1164	(-)	AACGG	S000502
MYBCOREATCYCB1	1217	(-)	AACGG	S000502
REALPHALGLHCB21	1555	(-)	AACCAA	S000362
NODCON2GM	1674	(+)	CTCTT	S000462
OSE2ROOTNODULE	1674	(+)	CTCTT	S000468
AMYBOX1	1756	(-)	TAACARA	S000020
MYBGAHV	1756	(-)	TAACAAA	S000181
GAREAT	1756	(-)	TAACAAR	S000439
CANBNNAPA	1798	(-)	CNAACAC	S000148
NODCON2GM	1936	(-)	CTCTT	S000462
OSE2ROOTNODULE	1936	(-)	CTCTT	S000468
CANBNNAPA	1962	(-)	CNAACAC	S000148
BOXIINTPATPB	2	(-)	ATAGAA	S000296
LTRECOREATCOR15	21	(-)	CCGAC	S000153
GT1CORE	24	(+)	GGTTAA	S000125
SV40COREENHAN	37	(+)	GTGGWWHG	S000123
GT1CORE	44	(+)	GGTTAA	S000125
TATABOX4	137	(+)	TATATAA	S000111
TATABOX4	193	(+)	TATATAA	S000111
DPBFCOREDCDC3	232	(-)	ACACNNG	S000292
WBOXHVISO1	266	(-)	TGACT	S000442
WBOXNTERF3	266	(-)	TGACY	S000457
MYBST1	379	(-)	GGATA	S000180
BOXIINTPATPB	415	(+)	ATAGAA	S000296
ABRELATERD1	472	(+)	ACGTG	S000414
MYBPZM	562	(+)	CCWACC	S000179
P1BS	584	(-)	GNATATNC	S000459
P1BS	584	(+)	GNATATNC	S000459
WBOXHVISO1	765	(+)	TGACT	S000442
WBOXNTERF3	765	(+)	TGACY	S000457
DPBFCOREDCDC3	772	(+)	ACACNNG	S000292
SEF3MOTIFGM	821	(-)	AACCCA	S000115
SP8BFIBSP8BIB	996	(+)	TACTATT	S000184
MYBATRD22	1016	(+)	CTAACCA	S000175
CATATGGMSAUR	1086	(-)	CATATG	S000370
CATATGGMSAUR	1086	(+)	CATATG	S000370
ABRELATERD1	1174	(+)	ACGTG	S000414
SEF3MOTIFGM	1199	(+)	AACCCA	S000115
ACGTABOX	1282	(-)	TACGTA	S000130
ACGTABOX	1282	(+)	TACGTA	S000130
SP8BFIBSP8BIB	1324	(+)	TACTATT	S000184
WUSATAg	1486	(-)	TTAATGG	S000433
BOXLCOREDCPAL	1507	(+)	ACCWWCC	S000492
MYBPZM	1553	(-)	CCWACC	S000179
BOXLCOREDCPAL	1553	(-)	ACCWWCC	S000492
MYBST1	1560	(-)	GGATA	S000180
LTRECOREATCOR15	1568	(+)	CCGAC	S000153
E2FCONSENSUS	1646	(+)	WTTSSCSS	S000476
SORLIP2AT	1649	(-)	GGGCC	S000483
ACGTTBOX	1730	(-)	AACGTT	S000132
ACGTTBOX	1730	(+)	AACGTT	S000132
E2FCONSENSUS	1767	(+)	WTTSSCSS	S000476
SORLIP2AT	1770	(-)	GGGCC	S000483
WUSATAg	1782	(+)	TTAATGG	S000433
SV40COREENHAN	1791	(+)	GTGGWWHG	S000123
MYBATRD22	1792	(-)	CTAACCA	S000175
CTRMCAMV35S	1937	(-)	TCTCTCTCT	S000460
CTRMCAMV35S	1939	(-)	TCTCTCTCT	S000460
PRECONSCRHSP70A	2	(-)	SCGAYNRNNNNNNNNNNNNNNNHD	S000506
LTREATLTI78	20	(-)	ACCGACA	S000157
DRE2COREZMRAB17	21	(-)	ACCGAC	S000402
DRECRTCOREAT	21	(-)	RCCGAC	S000418
CBFHV	21	(-)	RYCGAC	S000497
-300ELEMENT	154	(-)	TGHAAARK	S000122
XYLAT	249	(-)	ACAAAGAA	S000510
LECPLEACS2	374	(+)	TAAAATAT	S000465
TATCCAYMOTIFOSRAMY3D	379	(+)	TATCCAY	S000256
TATCCAOSAMY	379	(+)	TATCCA	S000403
TATCCACHVAL21	379	(+)	TATCCAC	S000416
RYREPEATLEGUMINBOX	399	(+)	CATGCAY	S000100
RYREPEATGMGY2	399	(+)	CATGCAT	S000105
RYREPEATBNNAPA	399	(+)	CATGCA	S000264
ZDNAFORMINGATCAB1	470	(+)	ATACGTGT	S000321
MYCATERD1	498	(-)	CATGTG	S000413
MYCATRD22	498	(+)	CACATG	S000174
HDZIP2ATATHB2	540	(+)	TAATMATTA	S000373
NODCON1GM	556	(-)	AAAGAT	S000461
OSE1ROOTNODULE	556	(-)	AAAGAT	S000467
MARABOX1	568	(+)	AATAAAYAAA	S000063
ANAERO1CONSENSUS	571	(+)	AAACAAA	S000477
L1BOXATPDF1	637	(-)	TAAATGYA	S000386
-10PEHVPSBD	667	(-)	TATTCT	S000392
GCN4OSGLUB1	765	(-)	TGAGTCA	S000277
EECCRCAH1	987	(-)	GANTTNC	S000494
LEAFYATAG	1020	(+)	CCAATGT	S000432
IBOX	1036	(-)	GATAAG	S000124
SEF1MOTIF	1092	(+)	ATATTTAWW	S000006
CPBCSPOR	1097	(+)	TATTAG	S000491
AACACOREOSGLUB1	1127	(+)	AACAAAC	S000353
ACEATCHS	1171	(-)	GACACGTAGA	S000355
ACGTABREMOTIFAOSOSEM	1173	(+)	TACGTGTC	S000281
ABREMOTIFAOSOSEM	1173	(+)	TACGTGTC	S000299
ACGTABREMOTIFA2OSEM	1174	(+)	ACGTGKC	S000394
GADOWNAT	1174	(+)	ACGTGTC	S000438
TGTCACACMCUCUMISIN	1177	(+)	TGTCACA	S000422
SORLREP3AT	1373	(-)	TGTATATAT	S000488
S1FSORPL21	1482	(-)	ATGGTATT	S000215
S1FBOXSORPS1L21	1484	(-)	ATGGTA	S000223
RHERPATEXPA7	1501	(+)	KCACGW	S000512
BS1EGCCR	1522	(+)	AGCGGG	S000352
MYBPLANT	1553	(-)	MACCWAMC	S000167
SREATMSD	1559	(+)	TTATCC	S000470
REBETALGLHCB21	1560	(-)	CGGATA	S000363
MYB2AT	1573	(-)	TAACTG	S000177
LTRE1HVBLT49	1582	(+)	CCGAAA	S000250
CCA1ATLHCB1	1585	(+)	AAMAATCT	S000149
TATABOX3	1845	(+)	TATTAAT	S000110
RAV1BAT	1888	(-)	CACCTG	S000315
CAREOSREP1	1924	(-)	CAACTC	S000421
SORLIP5AT	1946	(+)	GAGTGAG	S000486

## Sheet: HHA2
Factor or Site Name	Loc.(S	tr.)	Signal Sequence	SITE #
CACTFTPPCA1	116	(+)	YACT	S000449
CACTFTPPCA1	155	(-)	YACT	S000449
CACTFTPPCA1	170	(-)	YACT	S000449
CACTFTPPCA1	177	(-)	YACT	S000449
CACTFTPPCA1	207	(+)	YACT	S000449
CACTFTPPCA1	297	(-)	YACT	S000449
CACTFTPPCA1	319	(-)	YACT	S000449
CACTFTPPCA1	327	(-)	YACT	S000449
CACTFTPPCA1	341	(-)	YACT	S000449
CACTFTPPCA1	512	(-)	YACT	S000449
CACTFTPPCA1	788	(-)	YACT	S000449
CACTFTPPCA1	812	(-)	YACT	S000449
CACTFTPPCA1	891	(+)	YACT	S000449
CACTFTPPCA1	946	(+)	YACT	S000449
CACTFTPPCA1	1006	(+)	YACT	S000449
CACTFTPPCA1	1009	(+)	YACT	S000449
CACTFTPPCA1	1031	(+)	YACT	S000449
CACTFTPPCA1	1043	(+)	YACT	S000449
CACTFTPPCA1	1087	(+)	YACT	S000449
CACTFTPPCA1	1110	(+)	YACT	S000449
CACTFTPPCA1	1120	(-)	YACT	S000449
CACTFTPPCA1	1146	(+)	YACT	S000449
CACTFTPPCA1	1175	(-)	YACT	S000449
CACTFTPPCA1	1631	(+)	YACT	S000449
CACTFTPPCA1	1672	(-)	YACT	S000449
CACTFTPPCA1	1717	(+)	YACT	S000449
CACTFTPPCA1	1752	(+)	YACT	S000449
CACTFTPPCA1	1756	(-)	YACT	S000449
CACTFTPPCA1	1763	(+)	YACT	S000449
CACTFTPPCA1	1818	(-)	YACT	S000449
CACTFTPPCA1	1833	(+)	YACT	S000449
CACTFTPPCA1	1942	(+)	YACT	S000449
CACTFTPPCA1	1967	(-)	YACT	S000449
ACGTATERD1	26	(-)	ACGT	S000415
ACGTATERD1	26	(+)	ACGT	S000415
ACGTATERD1	537	(-)	ACGT	S000415
ACGTATERD1	537	(+)	ACGT	S000415
ACGTATERD1	555	(-)	ACGT	S000415
ACGTATERD1	555	(+)	ACGT	S000415
ACGTATERD1	559	(-)	ACGT	S000415
ACGTATERD1	559	(+)	ACGT	S000415
ACGTATERD1	654	(-)	ACGT	S000415
ACGTATERD1	654	(+)	ACGT	S000415
ACGTATERD1	692	(-)	ACGT	S000415
ACGTATERD1	692	(+)	ACGT	S000415
ACGTATERD1	704	(-)	ACGT	S000415
ACGTATERD1	704	(+)	ACGT	S000415
ACGTATERD1	735	(-)	ACGT	S000415
ACGTATERD1	735	(+)	ACGT	S000415
ACGTATERD1	1367	(-)	ACGT	S000415
ACGTATERD1	1367	(+)	ACGT	S000415
ACGTATERD1	1395	(-)	ACGT	S000415
ACGTATERD1	1395	(+)	ACGT	S000415
ACGTATERD1	1460	(-)	ACGT	S000415
ACGTATERD1	1460	(+)	ACGT	S000415
ACGTATERD1	1525	(-)	ACGT	S000415
ACGTATERD1	1525	(+)	ACGT	S000415
ACGTATERD1	1573	(-)	ACGT	S000415
ACGTATERD1	1573	(+)	ACGT	S000415
ACGTATERD1	1821	(-)	ACGT	S000415
ACGTATERD1	1821	(+)	ACGT	S000415
CAATBOX1	189	(-)	CAAT	S000028
CAATBOX1	270	(+)	CAAT	S000028
CAATBOX1	293	(-)	CAAT	S000028
CAATBOX1	358	(+)	CAAT	S000028
CAATBOX1	378	(-)	CAAT	S000028
CAATBOX1	434	(-)	CAAT	S000028
CAATBOX1	460	(+)	CAAT	S000028
CAATBOX1	490	(+)	CAAT	S000028
CAATBOX1	492	(-)	CAAT	S000028
CAATBOX1	508	(+)	CAAT	S000028
CAATBOX1	659	(-)	CAAT	S000028
CAATBOX1	682	(-)	CAAT	S000028
CAATBOX1	744	(+)	CAAT	S000028
CAATBOX1	752	(-)	CAAT	S000028
CAATBOX1	911	(+)	CAAT	S000028
CAATBOX1	1021	(+)	CAAT	S000028
CAATBOX1	1055	(+)	CAAT	S000028
CAATBOX1	1278	(+)	CAAT	S000028
CAATBOX1	1327	(+)	CAAT	S000028
CAATBOX1	1357	(+)	CAAT	S000028
CAATBOX1	1489	(+)	CAAT	S000028
CAATBOX1	1685	(-)	CAAT	S000028
CAATBOX1	1696	(-)	CAAT	S000028
CAATBOX1	1746	(+)	CAAT	S000028
CAATBOX1	1912	(+)	CAAT	S000028
DOFCOREZM	215	(+)	AAAG	S000265
DOFCOREZM	231	(+)	AAAG	S000265
DOFCOREZM	369	(-)	AAAG	S000265
DOFCOREZM	521	(-)	AAAG	S000265
DOFCOREZM	710	(+)	AAAG	S000265
DOFCOREZM	715	(-)	AAAG	S000265
DOFCOREZM	740	(+)	AAAG	S000265
DOFCOREZM	786	(+)	AAAG	S000265
DOFCOREZM	903	(-)	AAAG	S000265
DOFCOREZM	998	(-)	AAAG	S000265
DOFCOREZM	1050	(-)	AAAG	S000265
DOFCOREZM	1112	(-)	AAAG	S000265
DOFCOREZM	1372	(-)	AAAG	S000265
DOFCOREZM	1419	(+)	AAAG	S000265
DOFCOREZM	1478	(+)	AAAG	S000265
DOFCOREZM	1538	(-)	AAAG	S000265
DOFCOREZM	1665	(+)	AAAG	S000265
DOFCOREZM	1670	(+)	AAAG	S000265
DOFCOREZM	1797	(-)	AAAG	S000265
DOFCOREZM	1835	(-)	AAAG	S000265
DOFCOREZM	1872	(-)	AAAG	S000265
DOFCOREZM	1978	(+)	AAAG	S000265
GTGANTG10	132	(-)	GTGA	S000378
GTGANTG10	142	(+)	GTGA	S000378
GTGANTG10	210	(-)	GTGA	S000378
GTGANTG10	219	(+)	GTGA	S000378
GTGANTG10	342	(+)	GTGA	S000378
GTGANTG10	408	(-)	GTGA	S000378
GTGANTG10	439	(+)	GTGA	S000378
GTGANTG10	471	(+)	GTGA	S000378
GTGANTG10	502	(+)	GTGA	S000378
GTGANTG10	733	(-)	GTGA	S000378
GTGANTG10	890	(-)	GTGA	S000378
GTGANTG10	933	(-)	GTGA	S000378
GTGANTG10	945	(-)	GTGA	S000378
GTGANTG10	1109	(-)	GTGA	S000378
GTGANTG10	1117	(+)	GTGA	S000378
GTGANTG10	1159	(+)	GTGA	S000378
GTGANTG10	1303	(-)	GTGA	S000378
GTGANTG10	1313	(-)	GTGA	S000378
GTGANTG10	1824	(-)	GTGA	S000378
EBOXBNNAPA	466	(-)	CANNTG	S000144
MYCCONSENSUSAT	466	(-)	CANNTG	S000407
EBOXBNNAPA	466	(+)	CANNTG	S000144
MYCCONSENSUSAT	466	(+)	CANNTG	S000407
EBOXBNNAPA	468	(-)	CANNTG	S000144
MYCCONSENSUSAT	468	(-)	CANNTG	S000407
EBOXBNNAPA	468	(+)	CANNTG	S000144
MYCCONSENSUSAT	468	(+)	CANNTG	S000407
EBOXBNNAPA	490	(-)	CANNTG	S000144
MYCCONSENSUSAT	490	(-)	CANNTG	S000407
EBOXBNNAPA	490	(+)	CANNTG	S000144
MYCCONSENSUSAT	490	(+)	CANNTG	S000407
EBOXBNNAPA	625	(-)	CANNTG	S000144
MYCCONSENSUSAT	625	(-)	CANNTG	S000407
EBOXBNNAPA	625	(+)	CANNTG	S000144
MYCCONSENSUSAT	625	(+)	CANNTG	S000407
EBOXBNNAPA	918	(-)	CANNTG	S000144
MYCCONSENSUSAT	918	(-)	CANNTG	S000407
EBOXBNNAPA	918	(+)	CANNTG	S000144
MYCCONSENSUSAT	918	(+)	CANNTG	S000407
EBOXBNNAPA	1240	(-)	CANNTG	S000144
MYCCONSENSUSAT	1240	(-)	CANNTG	S000407
EBOXBNNAPA	1240	(+)	CANNTG	S000144
MYCCONSENSUSAT	1240	(+)	CANNTG	S000407
EBOXBNNAPA	1304	(-)	CANNTG	S000144
MYCCONSENSUSAT	1304	(-)	CANNTG	S000407
EBOXBNNAPA	1304	(+)	CANNTG	S000144
MYCCONSENSUSAT	1304	(+)	CANNTG	S000407
EBOXBNNAPA	1321	(-)	CANNTG	S000144
MYCCONSENSUSAT	1321	(-)	CANNTG	S000407
EBOXBNNAPA	1321	(+)	CANNTG	S000144
MYCCONSENSUSAT	1321	(+)	CANNTG	S000407
EBOXBNNAPA	1942	(-)	CANNTG	S000144
MYCCONSENSUSAT	1942	(-)	CANNTG	S000407
EBOXBNNAPA	1942	(+)	CANNTG	S000144
MYCCONSENSUSAT	1942	(+)	CANNTG	S000407
GATABOX	31	(+)	GATA	S000039
ARR1AT	35	(+)	NGATT	S000454
ARR1AT	187	(+)	NGATT	S000454
ARR1AT	267	(-)	NGATT	S000454
ARR1AT	271	(-)	NGATT	S000454
GATABOX	374	(-)	GATA	S000039
ARR1AT	461	(-)	NGATT	S000454
ARR1AT	478	(-)	NGATT	S000454
GATABOX	526	(+)	GATA	S000039
ROOTMOTIFTAPOX1	680	(+)	ATATT	S000098
ARR1AT	823	(+)	NGATT	S000454
GATABOX	874	(+)	GATA	S000039
ARR1AT	924	(-)	NGATT	S000454
GATABOX	938	(+)	GATA	S000039
GATABOX	977	(+)	GATA	S000039
ARR1AT	985	(-)	NGATT	S000454
GATABOX	995	(-)	GATA	S000039
ROOTMOTIFTAPOX1	1022	(-)	ATATT	S000098
ROOTMOTIFTAPOX1	1023	(+)	ATATT	S000098
GATABOX	1195	(-)	GATA	S000039
ARR1AT	1229	(+)	NGATT	S000454
ARR1AT	1292	(+)	NGATT	S000454
ROOTMOTIFTAPOX1	1328	(-)	ATATT	S000098
ROOTMOTIFTAPOX1	1351	(+)	ATATT	S000098
ROOTMOTIFTAPOX1	1358	(-)	ATATT	S000098
ROOTMOTIFTAPOX1	1505	(-)	ATATT	S000098
ROOTMOTIFTAPOX1	1561	(+)	ATATT	S000098
ROOTMOTIFTAPOX1	1582	(-)	ATATT	S000098
ARR1AT	1591	(-)	NGATT	S000454
GATABOX	1596	(-)	GATA	S000039
ARR1AT	1635	(-)	NGATT	S000454
GATABOX	1641	(-)	GATA	S000039
GATABOX	1648	(-)	GATA	S000039
GATABOX	1660	(-)	GATA	S000039
ROOTMOTIFTAPOX1	1676	(-)	ATATT	S000098
ARR1AT	1729	(-)	NGATT	S000454
GATABOX	1743	(-)	GATA	S000039
ROOTMOTIFTAPOX1	1772	(-)	ATATT	S000098
GATABOX	1774	(-)	GATA	S000039
ARR1AT	1790	(+)	NGATT	S000454
GATABOX	1794	(-)	GATA	S000039
ROOTMOTIFTAPOX1	1853	(-)	ATATT	S000098
ROOTMOTIFTAPOX1	1854	(+)	ATATT	S000098
ROOTMOTIFTAPOX1	1884	(-)	ATATT	S000098
ROOTMOTIFTAPOX1	1885	(+)	ATATT	S000098
CURECORECR	446	(-)	GTAC	S000493
CURECORECR	446	(+)	GTAC	S000493
CURECORECR	557	(-)	GTAC	S000493
CURECORECR	557	(+)	GTAC	S000493
CURECORECR	694	(-)	GTAC	S000493
CURECORECR	694	(+)	GTAC	S000493
CURECORECR	789	(-)	GTAC	S000493
CURECORECR	789	(+)	GTAC	S000493
CURECORECR	1819	(-)	GTAC	S000493
CURECORECR	1819	(+)	GTAC	S000493
IBOXCORE	31	(+)	GATAA	S000199
TATABOX5	283	(+)	TTATTT	S000203
GT1CONSENSUS	331	(+)	GRWAAW	S000198
WRKY71OS	355	(+)	TGAC	S000447
WRKY71OS	361	(+)	TGAC	S000447
WRKY71OS	366	(+)	TGAC	S000447
WRKY71OS	503	(+)	TGAC	S000447
GT1CONSENSUS	526	(+)	GRWAAW	S000198
IBOXCORE	526	(+)	GATAA	S000199
TATABOX5	562	(+)	TTATTT	S000203
TATABOX5	610	(+)	TTATTT	S000203
TATABOX5	845	(-)	TTATTT	S000203
GT1CONSENSUS	938	(+)	GRWAAW	S000198
IBOXCORE	938	(+)	GATAA	S000199
IBOXCORE	977	(+)	GATAA	S000199
GT1CONSENSUS	982	(+)	GRWAAW	S000198
WRKY71OS	1182	(-)	TGAC	S000447
WRKY71OS	1302	(-)	TGAC	S000447
WRKY71OS	1312	(-)	TGAC	S000447
IBOXCORE	1595	(-)	GATAA	S000199
WRKY71OS	1610	(+)	TGAC	S000447
IBOXCORE	1640	(-)	GATAA	S000199
GT1CONSENSUS	1658	(-)	GRWAAW	S000198
IBOXCORE	1659	(-)	GATAA	S000199
TATABOX5	1736	(+)	TTATTT	S000203
GT1CONSENSUS	1741	(-)	GRWAAW	S000198
IBOXCORE	1742	(-)	GATAA	S000199
GT1CONSENSUS	1792	(-)	GRWAAW	S000198
IBOXCORE	1793	(-)	GATAA	S000199
WRKY71OS	1823	(-)	TGAC	S000447
GT1CONSENSUS	1837	(-)	GRWAAW	S000198
TATABOX5	1862	(-)	TTATTT	S000203
TATABOX5	1893	(-)	TTATTT	S000203
GT1CONSENSUS	1906	(+)	GRWAAW	S000198
TATABOX5	1920	(-)	TTATTT	S000203
TATABOX5	1926	(-)	TTATTT	S000203
ABRELATERD1	26	(+)	ACGTG	S000414
MYBCORE	66	(+)	CNGTTR	S000176
POLASIG1	282	(-)	AATAAA	S000080
POLLEN1LELAT52	330	(+)	AGAAA	S000245
POLLEN1LELAT52	387	(+)	AGAAA	S000245
CGCGBOXAT	448	(-)	VCGCGB	S000501
CGCGBOXAT	448	(+)	VCGCGB	S000501
CGCGBOXAT	497	(-)	VCGCGB	S000501
CGCGBOXAT	497	(+)	VCGCGB	S000501
ABRELATERD1	536	(-)	ACGTG	S000414
CGCGBOXAT	603	(-)	VCGCGB	S000501
CGCGBOXAT	603	(+)	VCGCGB	S000501
CGCGBOXAT	605	(-)	VCGCGB	S000501
CGCGBOXAT	605	(+)	VCGCGB	S000501
ABRELATERD1	653	(-)	ACGTG	S000414
ABRELATERD1	703	(-)	ACGTG	S000414
ABRELATERD1	734	(-)	ACGTG	S000414
MYBCORE	953	(+)	CNGTTR	S000176
POLLEN1LELAT52	969	(-)	AGAAA	S000245
POLASIG1	1026	(-)	AATAAA	S000080
POLLEN1LELAT52	1038	(+)	AGAAA	S000245
POLLEN1LELAT52	1217	(-)	AGAAA	S000245
ABRELATERD1	1367	(+)	ACGTG	S000414
ABRELATERD1	1395	(+)	ACGTG	S000414
MYBCORE	1401	(-)	CNGTTR	S000176
ABRELATERD1	1460	(+)	ACGTG	S000414
MYBCORE	1499	(+)	CNGTTR	S000176
MYBCORE	1542	(-)	CNGTTR	S000176
MYBCORE	1545	(+)	CNGTTR	S000176
POLASIG1	1577	(+)	AATAAA	S000080
POLASIG1	1735	(-)	AATAAA	S000080
MYBCORE	1811	(-)	CNGTTR	S000176
POLLEN1LELAT52	1839	(-)	AGAAA	S000245
POLASIG1	1863	(+)	AATAAA	S000080
POLLEN1LELAT52	1869	(-)	AGAAA	S000245
POLLEN1LELAT52	1873	(-)	AGAAA	S000245
POLASIG1	1913	(+)	AATAAA	S000080
POLASIG1	1921	(+)	AATAAA	S000080
POLASIG1	1927	(+)	AATAAA	S000080
MYBCORE	1990	(+)	CNGTTR	S000176
BIHD1OS	355	(-)	TGTCA	S000498
BIHD1OS	361	(-)	TGTCA	S000498
MYCATERD1	466	(-)	CATGTG	S000413
MYCATRD22	466	(+)	CACATG	S000174
MYCATRD22	468	(-)	CACATG	S000174
MYCATERD1	468	(+)	CATGTG	S000413
BIHD1OS	503	(-)	TGTCA	S000498
RHERPATEXPA7	535	(+)	KCACGW	S000512
MYCATERD1	625	(-)	CATGTG	S000413
MYCATRD22	625	(+)	CACATG	S000174
RHERPATEXPA7	652	(+)	KCACGW	S000512
RHERPATEXPA7	702	(+)	KCACGW	S000512
RHERPATEXPA7	733	(+)	KCACGW	S000512
MYCATERD1	918	(-)	CATGTG	S000413
MYCATRD22	918	(+)	CACATG	S000174
BIHD1OS	1181	(+)	TGTCA	S000498
MYCATERD1	1240	(-)	CATGTG	S000413
MYCATRD22	1240	(+)	CACATG	S000174
BIHD1OS	1301	(+)	TGTCA	S000498
MYCATERD1	1304	(-)	CATGTG	S000413
MYCATRD22	1304	(+)	CACATG	S000174
BIHD1OS	1311	(+)	TGTCA	S000498
MYCATRD22	1321	(-)	CACATG	S000174
MYCATERD1	1321	(+)	CATGTG	S000413
RHERPATEXPA7	1367	(-)	KCACGW	S000512
RHERPATEXPA7	1395	(-)	KCACGW	S000512
RHERPATEXPA7	1460	(-)	KCACGW	S000512
BIHD1OS	1610	(-)	TGTCA	S000498
RAV1AAT	803	(-)	CAACA	S000314
RAV1AAT	806	(-)	CAACA	S000314
RAV1AAT	1308	(-)	CAACA	S000314
RAV1AAT	1332	(-)	CAACA	S000314
RAV1AAT	1471	(+)	CAACA	S000314
RAV1AAT	1991	(-)	CAACA	S000314
GT1CORE	67	(+)	GGTTAA	S000125
MARTBOX	281	(+)	TTWTWTTWTT	S000067
CCAATBOX1	378	(-)	CCAAT	S000030
ABRERATCAL	496	(+)	MACGYGB	S000507
ABRERATCAL	535	(-)	MACGYGB	S000507
SEF3MOTIFGM	586	(-)	AACCCA	S000115
GT1CORE	588	(+)	GGTTAA	S000125
ABRERATCAL	605	(-)	MACGYGB	S000507
SEF3MOTIFGM	634	(-)	AACCCA	S000115
GT1CORE	636	(+)	GGTTAA	S000125
GT1CORE	638	(-)	GGTTAA	S000125
ABRERATCAL	652	(-)	MACGYGB	S000507
CCAATBOX1	659	(-)	CCAAT	S000030
CCAATBOX1	682	(-)	CCAAT	S000030
ABRERATCAL	702	(-)	MACGYGB	S000507
MYB2CONSENSUSAT	953	(-)	YAACKG	S000409
CCAATBOX1	1020	(+)	CCAAT	S000030
SEF3MOTIFGM	1101	(+)	AACCCA	S000115
MYB2CONSENSUSAT	1401	(+)	YAACKG	S000409
SEF3MOTIFGM	1409	(+)	AACCCA	S000115
SEF3MOTIFGM	1467	(+)	AACCCA	S000115
CCAATBOX1	1488	(+)	CCAAT	S000030
MYB2CONSENSUSAT	1499	(-)	YAACKG	S000409
GT1CORE	1541	(-)	GGTTAA	S000125
MYB2CONSENSUSAT	1545	(-)	YAACKG	S000409
MYB2CONSENSUSAT	1811	(+)	YAACKG	S000409
MARTBOX	1913	(-)	TTWTWTTWTT	S000067
MARTBOX	1916	(-)	TTWTWTTWTT	S000067
MARTBOX	1918	(-)	TTWTWTTWTT	S000067
MARTBOX	1924	(-)	TTWTWTTWTT	S000067
MYBST1	30	(+)	GGATA	S000180
IBOX	31	(+)	GATAAG	S000124
IBOXCORENT	31	(+)	GATAAGR	S000424
DPBFCOREDCDC3	153	(-)	ACACNNG	S000292
2SSEEDPROTBANAPA	156	(-)	CAAACAC	S000143
CANBNNAPA	156	(-)	CNAACAC	S000148
DPBFCOREDCDC3	317	(-)	ACACNNG	S000292
2SSEEDPROTBANAPA	320	(-)	CAAACAC	S000143
CANBNNAPA	320	(-)	CNAACAC	S000148
2SSEEDPROTBANAPA	395	(+)	CAAACAC	S000143
CANBNNAPA	395	(+)	CNAACAC	S000148
MYBST1	525	(+)	GGATA	S000180
ACGTABOX	554	(-)	TACGTA	S000130
ACGTABOX	554	(+)	TACGTA	S000130
DPBFCOREDCDC3	624	(+)	ACACNNG	S000292
ACGTABOX	691	(-)	TACGTA	S000130
ACGTABOX	691	(+)	TACGTA	S000130
MYBST1	873	(+)	GGATA	S000180
DPBFCOREDCDC3	917	(+)	ACACNNG	S000292
MYBST1	937	(+)	GGATA	S000180
IBOX	977	(+)	GATAAG	S000124
IBOXCORENT	977	(+)	GATAAGR	S000424
NODCON1GM	996	(-)	AAAGAT	S000461
OSE1ROOTNODULE	996	(-)	AAAGAT	S000467
NODCON2GM	1048	(+)	CTCTT	S000462
OSE2ROOTNODULE	1048	(+)	CTCTT	S000468
2SSEEDPROTBANAPA	1126	(+)	CAAACAC	S000143
CANBNNAPA	1126	(+)	CNAACAC	S000148
NODCON2GM	1206	(+)	CTCTT	S000462
OSE2ROOTNODULE	1206	(+)	CTCTT	S000468
NODCON2GM	1272	(+)	CTCTT	S000462
OSE2ROOTNODULE	1272	(+)	CTCTT	S000468
NODCON1GM	1419	(+)	AAAGAT	S000461
OSE1ROOTNODULE	1419	(+)	AAAGAT	S000467
NODCON1GM	1478	(+)	AAAGAT	S000461
OSE1ROOTNODULE	1478	(+)	AAAGAT	S000467
SEF4MOTIFGM7S	1549	(-)	RTTTTTR	S000103
IBOXCORENT	1593	(-)	GATAAGR	S000424
IBOX	1594	(-)	GATAAG	S000124
IBOXCORENT	1638	(-)	GATAAGR	S000424
IBOX	1639	(-)	GATAAG	S000124
SEF4MOTIFGM7S	1738	(+)	RTTTTTR	S000103
NODCON1GM	1795	(-)	AAAGAT	S000461
OSE1ROOTNODULE	1795	(-)	AAAGAT	S000467
SEF4MOTIFGM7S	1923	(-)	RTTTTTR	S000103
SEF4MOTIFGM7S	1929	(-)	RTTTTTR	S000103
NODCON2GM	1979	(-)	CTCTT	S000462
OSE2ROOTNODULE	1979	(-)	CTCTT	S000468
SREATMSD	30	(-)	TTATCC	S000470
MYB1AT	55	(+)	WAACCA	S000408
EECCRCAH1	112	(+)	GANTTNC	S000494
MYB1AT	127	(-)	WAACCA	S000408
PRECONSCRHSP70A	135	(+)	SCGAYNRNNNNNNNNNNNNNNNHD	S000506
CAREOSREP1	351	(-)	CAACTC	S000421
TAAAGSTKST1	369	(-)	TAAAG	S000387
PRECONSCRHSP70A	443	(-)	SCGAYNRNNNNNNNNNNNNNNNHD	S000506
SREATMSD	525	(-)	TTATCC	S000470
T/GBOXATPIN2	536	(-)	AACGTG	S000458
NAPINMOTIFBN	623	(+)	TACACAT	S000070
CAREOSREP1	630	(-)	CAACTC	S000421
T/GBOXATPIN2	653	(-)	AACGTG	S000458
PRECONSCRHSP70A	680	(-)	SCGAYNRNNNNNNNNNNNNNNNHD	S000506
MYB1AT	687	(-)	WAACCA	S000408
CGACGOSAMY3	698	(-)	CGACG	S000205
T/GBOXATPIN2	703	(-)	AACGTG	S000458
PYRIMIDINEBOXOSRAMY1A	714	(+)	CCTTTT	S000259
NAPINMOTIFBN	747	(+)	TACACAT	S000070
EECCRCAH1	824	(+)	GANTTNC	S000494
RYREPEATBNNAPA	828	(-)	CATGCA	S000264
RYREPEATBNNAPA	896	(-)	CATGCA	S000264
SREATMSD	937	(-)	TTATCC	S000470
EECCRCAH1	982	(-)	GANTTNC	S000494
POLASIG3	1056	(+)	AATAAT	S000088
RYREPEATBNNAPA	1177	(-)	CATGCA	S000264
CGACGOSAMY3	1365	(+)	CGACG	S000205
TAAAGSTKST1	1372	(-)	TAAAG	S000387
MYBCOREATCYCB1	1402	(+)	AACGG	S000502
CGACGOSAMY3	1458	(+)	CGACG	S000205
MYBCOREATCYCB1	1499	(-)	AACGG	S000502
PYRIMIDINEBOXOSRAMY1A	1537	(+)	CCTTTT	S000259
MYBCOREATCYCB1	1545	(-)	AACGG	S000502
PYRIMIDINEBOXOSRAMY1A	1664	(-)	CCTTTT	S000259
NAPINMOTIFBN	1680	(+)	TACACAT	S000070
POLASIG3	1850	(+)	AATAAT	S000088
POLASIG3	1894	(+)	AATAAT	S000088
CAREOSREP1	1901	(-)	CAACTC	S000421
TAAAGSTKST1	1977	(+)	TAAAG	S000387
TATCCAOSAMY	29	(-)	TATCCA	S000403
GAREAT	44	(-)	TAACAAR	S000439
CTRMCAMV35S	240	(-)	TCTCTCTCT	S000460
CTRMCAMV35S	242	(-)	TCTCTCTCT	S000460
POLASIG2	289	(-)	AATTAAA	S000081
INRNTPSADB	332	(-)	YTCANTYY	S000395
INRNTPSADB	339	(-)	YTCANTYY	S000395
PROXBBNNAPA	395	(+)	CAAACACC	S000263
MYBPZM	413	(+)	CCWACC	S000179
TBOXATGAPB	520	(+)	ACTTTG	S000383
TATCCAOSAMY	524	(-)	TATCCA	S000403
GARE2OSREP1	558	(-)	TAACGTA	S000420
MYBPZM	583	(-)	CCWACC	S000179
TATABOXOSPAL	721	(+)	TATTTAA	S000400
TBOXATGAPB	785	(-)	ACTTTG	S000383
CBFHV	821	(-)	RYCGAC	S000497
RYREPEATLEGUMINBOX	895	(-)	CATGCAY	S000100
MYB2AT	953	(-)	TAACTG	S000177
PROXBBNNAPA	1126	(+)	CAAACACC	S000263
RYREPEATLEGUMINBOX	1176	(-)	CATGCAY	S000100
BOXIINTPATPB	1218	(-)	ATAGAA	S000296
CBFHV	1263	(+)	RYCGAC	S000497
TGTCACACMCUCUMISIN	1301	(+)	TGTCACA	S000422
TGTCACACMCUCUMISIN	1311	(+)	TGTCACA	S000422
MARARS	1444	(-)	WTTTATRTTTW	S000064
TATABOXOSPAL	1502	(-)	TATTTAA	S000400
MARARS	1503	(-)	WTTTATRTTTW	S000064
GARE2OSREP1	1523	(+)	TAACGTA	S000420
CARGCW8GAT	1602	(-)	CWWWWWWWWG	S000431
CARGCW8GAT	1602	(+)	CWWWWWWWWG	S000431
BOXIINTPATPB	1645	(-)	ATAGAA	S000296
GAREAT	1723	(+)	TAACAAR	S000439
POLASIG2	1799	(-)	AATTAAA	S000081
MYB2AT	1811	(+)	TAACTG	S000177
GT1GMSCAM4	1837	(-)	GAAAAA	S000453
GT1GMSCAM4	1906	(+)	GAAAAA	S000453
TATCCAYMOTIFOSRAMY3D	28	(-)	TATCCAY	S000256
TATCCACHVAL21	28	(-)	TATCCAC	S000416
E2FCONSENSUS	120	(-)	WTTSSCSS	S000476
CCA1ATLHCB1	187	(-)	AAMAATCT	S000149
WBOXATNPR1	354	(+)	TTGAC	S000390
WBOXHVISO1	366	(+)	TGACT	S000442
WBOXNTERF3	366	(+)	TGACY	S000457
NTBBF1ARROLB	368	(+)	ACTTTA	S000273
CMSRE1IBSPOA	422	(-)	TGGACGG	S000511
PALBOXAPC	422	(+)	CCGTCC	S000137
SP8BFIBSP8BIB	509	(-)	TACTATT	S000184
PREATPRODH	628	(-)	ACTCAT	S000450
HEXAMERATH4	697	(+)	CCGTCG	S000146
RYREPEATGMGY2	895	(-)	CATGCAT	S000105
REBETALGLHCB21	936	(+)	CGGATA	S000363
SEF1MOTIF	1023	(+)	ATATTTAWW	S000006
LTRE1HVBLT49	1281	(-)	CCGAAA	S000250
SEBFCONSSTPR10A	1310	(+)	YTGTCWC	S000391
LECPLEACS2	1579	(+)	TAAAATAT	S000465
TATABOX2	1691	(+)	TATAAAT	S000109
SV40COREENHAN	1712	(-)	GTGGWWHG	S000123
CPBCSPOR	1719	(-)	TATTAG	S000491
AMYBOX1	1723	(+)	TAACARA	S000020
MYBGAHV	1723	(+)	TAACAAA	S000181
-10PEHVPSBD	1770	(-)	TATTCT	S000392
HDZIP2ATATHB2	1787	(-)	TAATMATTA	S000373
TGACGTVMAMY	1821	(-)	TGACGT	S000377
HEXMOTIFTAH3H4	1821	(+)	ACGTCA	S000053
ASF1MOTIFCAMV	1822	(-)	TGACG	S000024
SORLIP2AT	1938	(+)	GGGCC	S000483
SORLIP1AT	1940	(+)	GCCAC	S000482
SURECOREATSULTR11	1981	(+)	GAGAC	S000499

## Sheet: HHA3
Factor or Site Name	Loc.(Str	.)	Signal Sequence	SITE #
DOFCOREZM	25	(-)	AAAG	S000265
DOFCOREZM	33	(+)	AAAG	S000265
DOFCOREZM	241	(+)	AAAG	S000265
DOFCOREZM	257	(+)	AAAG	S000265
DOFCOREZM	528	(+)	AAAG	S000265
DOFCOREZM	565	(+)	AAAG	S000265
DOFCOREZM	570	(-)	AAAG	S000265
DOFCOREZM	629	(-)	AAAG	S000265
DOFCOREZM	638	(-)	AAAG	S000265
DOFCOREZM	884	(-)	AAAG	S000265
DOFCOREZM	951	(-)	AAAG	S000265
DOFCOREZM	978	(-)	AAAG	S000265
DOFCOREZM	1012	(-)	AAAG	S000265
DOFCOREZM	1084	(-)	AAAG	S000265
DOFCOREZM	1092	(-)	AAAG	S000265
DOFCOREZM	1193	(+)	AAAG	S000265
DOFCOREZM	1204	(-)	AAAG	S000265
DOFCOREZM	1315	(-)	AAAG	S000265
DOFCOREZM	1423	(-)	AAAG	S000265
DOFCOREZM	1495	(-)	AAAG	S000265
DOFCOREZM	1524	(-)	AAAG	S000265
DOFCOREZM	1532	(+)	AAAG	S000265
DOFCOREZM	1585	(+)	AAAG	S000265
DOFCOREZM	1592	(-)	AAAG	S000265
DOFCOREZM	1601	(+)	AAAG	S000265
DOFCOREZM	1619	(-)	AAAG	S000265
DOFCOREZM	1627	(+)	AAAG	S000265
DOFCOREZM	1657	(+)	AAAG	S000265
DOFCOREZM	1701	(-)	AAAG	S000265
DOFCOREZM	1821	(+)	AAAG	S000265
DOFCOREZM	1885	(+)	AAAG	S000265
DOFCOREZM	1952	(+)	AAAG	S000265
CACTFTPPCA1	82	(+)	YACT	S000449
CACTFTPPCA1	101	(-)	YACT	S000449
CACTFTPPCA1	104	(-)	YACT	S000449
CACTFTPPCA1	123	(-)	YACT	S000449
CACTFTPPCA1	153	(-)	YACT	S000449
CACTFTPPCA1	163	(-)	YACT	S000449
CACTFTPPCA1	220	(-)	YACT	S000449
CACTFTPPCA1	278	(-)	YACT	S000449
CACTFTPPCA1	287	(-)	YACT	S000449
CACTFTPPCA1	427	(+)	YACT	S000449
CACTFTPPCA1	478	(+)	YACT	S000449
CACTFTPPCA1	490	(+)	YACT	S000449
CACTFTPPCA1	627	(+)	YACT	S000449
CACTFTPPCA1	976	(+)	YACT	S000449
CACTFTPPCA1	1001	(+)	YACT	S000449
CACTFTPPCA1	1042	(+)	YACT	S000449
CACTFTPPCA1	1090	(+)	YACT	S000449
CACTFTPPCA1	1234	(-)	YACT	S000449
CACTFTPPCA1	1322	(+)	YACT	S000449
CACTFTPPCA1	1587	(-)	YACT	S000449
CACTFTPPCA1	1613	(+)	YACT	S000449
CACTFTPPCA1	1722	(+)	YACT	S000449
CACTFTPPCA1	1773	(-)	YACT	S000449
CACTFTPPCA1	1829	(+)	YACT	S000449
CACTFTPPCA1	1856	(-)	YACT	S000449
CACTFTPPCA1	1880	(-)	YACT	S000449
CACTFTPPCA1	1903	(+)	YACT	S000449
ARR1AT	111	(+)	NGATT	S000454
ARR1AT	127	(+)	NGATT	S000454
ROOTMOTIFTAPOX1	145	(-)	ATATT	S000098
ROOTMOTIFTAPOX1	225	(-)	ATATT	S000098
ROOTMOTIFTAPOX1	226	(+)	ATATT	S000098
ARR1AT	330	(-)	NGATT	S000454
ARR1AT	338	(-)	NGATT	S000454
ARR1AT	350	(+)	NGATT	S000454
ARR1AT	381	(-)	NGATT	S000454
ROOTMOTIFTAPOX1	390	(-)	ATATT	S000098
ROOTMOTIFTAPOX1	395	(-)	ATATT	S000098
ARR1AT	573	(+)	NGATT	S000454
ARR1AT	624	(-)	NGATT	S000454
ROOTMOTIFTAPOX1	666	(-)	ATATT	S000098
ROOTMOTIFTAPOX1	667	(+)	ATATT	S000098
ARR1AT	710	(-)	NGATT	S000454
ROOTMOTIFTAPOX1	738	(+)	ATATT	S000098
ARR1AT	774	(-)	NGATT	S000454
ARR1AT	831	(-)	NGATT	S000454
ARR1AT	860	(-)	NGATT	S000454
ARR1AT	906	(-)	NGATT	S000454
ARR1AT	933	(+)	NGATT	S000454
ARR1AT	944	(+)	NGATT	S000454
ROOTMOTIFTAPOX1	957	(-)	ATATT	S000098
ROOTMOTIFTAPOX1	958	(+)	ATATT	S000098
ARR1AT	1064	(+)	NGATT	S000454
ROOTMOTIFTAPOX1	1099	(+)	ATATT	S000098
ARR1AT	1156	(+)	NGATT	S000454
ROOTMOTIFTAPOX1	1179	(+)	ATATT	S000098
ARR1AT	1211	(-)	NGATT	S000454
ARR1AT	1242	(+)	NGATT	S000454
ROOTMOTIFTAPOX1	1267	(-)	ATATT	S000098
ROOTMOTIFTAPOX1	1270	(+)	ATATT	S000098
ROOTMOTIFTAPOX1	1308	(-)	ATATT	S000098
ROOTMOTIFTAPOX1	1341	(-)	ATATT	S000098
ROOTMOTIFTAPOX1	1342	(+)	ATATT	S000098
ROOTMOTIFTAPOX1	1412	(-)	ATATT	S000098
ROOTMOTIFTAPOX1	1417	(+)	ATATT	S000098
ARR1AT	1457	(-)	NGATT	S000454
ROOTMOTIFTAPOX1	1718	(-)	ATATT	S000098
ARR1AT	1733	(+)	NGATT	S000454
ARR1AT	1757	(+)	NGATT	S000454
ARR1AT	1875	(+)	NGATT	S000454
ROOTMOTIFTAPOX1	1927	(-)	ATATT	S000098
ROOTMOTIFTAPOX1	1928	(+)	ATATT	S000098
ROOTMOTIFTAPOX1	1944	(-)	ATATT	S000098
CAATBOX1	144	(+)	CAAT	S000028
CAATBOX1	224	(+)	CAAT	S000028
CAATBOX1	316	(+)	CAAT	S000028
CAATBOX1	505	(+)	CAAT	S000028
CAATBOX1	522	(-)	CAAT	S000028
CAATBOX1	609	(-)	CAAT	S000028
CAATBOX1	687	(+)	CAAT	S000028
CAATBOX1	795	(+)	CAAT	S000028
CAATBOX1	871	(+)	CAAT	S000028
CAATBOX1	956	(+)	CAAT	S000028
CAATBOX1	1161	(+)	CAAT	S000028
CAATBOX1	1364	(-)	CAAT	S000028
CAATBOX1	1511	(-)	CAAT	S000028
CAATBOX1	1519	(-)	CAAT	S000028
CAATBOX1	1561	(+)	CAAT	S000028
CAATBOX1	1632	(+)	CAAT	S000028
CAATBOX1	1640	(+)	CAAT	S000028
CAATBOX1	1735	(-)	CAAT	S000028
CAATBOX1	1747	(-)	CAAT	S000028
CAATBOX1	1759	(-)	CAAT	S000028
GT1CONSENSUS	52	(-)	GRWAAW	S000198
GT1CONSENSUS	53	(-)	GRWAAW	S000198
GT1CONSENSUS	178	(-)	GRWAAW	S000198
GT1CONSENSUS	179	(-)	GRWAAW	S000198
GT1CONSENSUS	305	(-)	GRWAAW	S000198
GT1CONSENSUS	319	(-)	GRWAAW	S000198
GT1CONSENSUS	353	(-)	GRWAAW	S000198
GT1CONSENSUS	463	(+)	GRWAAW	S000198
GT1CONSENSUS	525	(+)	GRWAAW	S000198
GT1CONSENSUS	639	(-)	GRWAAW	S000198
GT1CONSENSUS	646	(-)	GRWAAW	S000198
GT1CONSENSUS	946	(-)	GRWAAW	S000198
GT1CONSENSUS	1327	(+)	GRWAAW	S000198
GT1CONSENSUS	1582	(+)	GRWAAW	S000198
GT1CONSENSUS	1593	(-)	GRWAAW	S000198
GT1CONSENSUS	1705	(+)	GRWAAW	S000198
GT1CONSENSUS	1743	(+)	GRWAAW	S000198
GT1CONSENSUS	1888	(+)	GRWAAW	S000198
GT1CONSENSUS	1949	(+)	GRWAAW	S000198
POLASIG1	265	(+)	AATAAA	S000080
POLASIG1	732	(-)	AATAAA	S000080
POLASIG1	751	(+)	AATAAA	S000080
POLASIG1	755	(+)	AATAAA	S000080
POLASIG1	1140	(+)	AATAAA	S000080
POLASIG1	1146	(-)	AATAAA	S000080
POLASIG1	1162	(+)	AATAAA	S000080
POLASIG1	1304	(+)	AATAAA	S000080
POLASIG1	1377	(+)	AATAAA	S000080
POLASIG1	1405	(+)	AATAAA	S000080
POLASIG1	1453	(+)	AATAAA	S000080
POLASIG1	1686	(+)	AATAAA	S000080
POLASIG1	1845	(-)	AATAAA	S000080
POLASIG1	1938	(+)	AATAAA	S000080
POLASIG1	1964	(+)	AATAAA	S000080
SEF4MOTIFGM7S	295	(+)	RTTTTTR	S000103
SEF4MOTIFGM7S	542	(-)	RTTTTTR	S000103
SEF4MOTIFGM7S	673	(+)	RTTTTTR	S000103
SEF4MOTIFGM7S	813	(+)	RTTTTTR	S000103
SEF4MOTIFGM7S	889	(+)	RTTTTTR	S000103
SEF4MOTIFGM7S	895	(+)	RTTTTTR	S000103
SEF4MOTIFGM7S	1019	(+)	RTTTTTR	S000103
SEF4MOTIFGM7S	1207	(-)	RTTTTTR	S000103
SEF4MOTIFGM7S	1263	(-)	RTTTTTR	S000103
SEF4MOTIFGM7S	1272	(+)	RTTTTTR	S000103
SEF4MOTIFGM7S	1277	(-)	RTTTTTR	S000103
SEF4MOTIFGM7S	1344	(+)	RTTTTTR	S000103
SEF4MOTIFGM7S	1426	(-)	RTTTTTR	S000103
SEF4MOTIFGM7S	1940	(-)	RTTTTTR	S000103
GATABOX	76	(+)	GATA	S000039
GTGANTG10	124	(+)	GTGA	S000378
GTGANTG10	138	(-)	GTGA	S000378
TATABOX5	176	(+)	TTATTT	S000203
GTGANTG10	279	(+)	GTGA	S000378
GATABOX	321	(-)	GATA	S000039
GATABOX	346	(-)	GATA	S000039
TATABOX5	401	(-)	TTATTT	S000203
TATABOX5	411	(-)	TTATTT	S000203
GTGANTG10	477	(-)	GTGA	S000378
GTGANTG10	626	(-)	GTGA	S000378
GATABOX	641	(-)	GATA	S000039
GATABOX	716	(-)	GATA	S000039
TATABOX5	729	(+)	TTATTT	S000203
TATABOX5	754	(-)	TTATTT	S000203
GTGANTG10	1000	(-)	GTGA	S000378
GTGANTG10	1041	(-)	GTGA	S000378
GTGANTG10	1095	(-)	GTGA	S000378
TATABOX5	1139	(-)	TTATTT	S000203
TATABOX5	1184	(-)	TTATTT	S000203
GATABOX	1201	(-)	GATA	S000039
GTGANTG10	1241	(+)	GTGA	S000378
TATABOX5	1256	(-)	TTATTT	S000203
GATABOX	1327	(+)	GATA	S000039
GTGANTG10	1575	(+)	GTGA	S000378
GTGANTG10	1588	(+)	GTGA	S000378
TATABOX5	1679	(-)	TTATTT	S000203
GATABOX	1727	(+)	GATA	S000039
GATABOX	1738	(+)	GATA	S000039
TATABOX5	1768	(-)	TTATTT	S000203
GTGANTG10	1795	(+)	GTGA	S000378
GTGANTG10	1825	(+)	GTGA	S000378
TATABOX5	1846	(+)	TTATTT	S000203
GATABOX	1862	(+)	GATA	S000039
GATABOX	1870	(+)	GATA	S000039
GATABOX	1888	(+)	GATA	S000039
TATABOX5	1934	(-)	TTATTT	S000203
TATABOX5	1970	(-)	TTATTT	S000203
GATABOX	1994	(-)	GATA	S000039
POLASIG3	402	(+)	AATAAT	S000088
POLASIG3	412	(+)	AATAAT	S000088
POLASIG3	440	(-)	AATAAT	S000088
POLASIG3	700	(-)	AATAAT	S000088
POLASIG3	728	(-)	AATAAT	S000088
POLASIG3	1185	(+)	AATAAT	S000088
POLASIG3	1257	(+)	AATAAT	S000088
POLASIG3	1402	(+)	AATAAT	S000088
POLASIG3	1680	(+)	AATAAT	S000088
POLASIG3	1683	(+)	AATAAT	S000088
POLASIG3	1935	(+)	AATAAT	S000088
POLASIG3	1971	(+)	AATAAT	S000088
WRKY71OS	142	(-)	TGAC	S000447
WRKY71OS	280	(+)	TGAC	S000447
WRKY71OS	790	(+)	TGAC	S000447
WRKY71OS	1513	(+)	TGAC	S000447
WRKY71OS	1535	(-)	TGAC	S000447
WRKY71OS	1589	(+)	TGAC	S000447
WRKY71OS	1604	(-)	TGAC	S000447
WRKY71OS	1616	(+)	TGAC	S000447
WRKY71OS	1638	(-)	TGAC	S000447
WRKY71OS	1826	(+)	TGAC	S000447
DPBFCOREDCDC3	67	(-)	ACACNNG	S000292
TAAAGSTKST1	240	(+)	TAAAG	S000387
TAAAGSTKST1	527	(+)	TAAAG	S000387
DPBFCOREDCDC3	548	(-)	ACACNNG	S000292
TAAAGSTKST1	638	(-)	TAAAG	S000387
TAAAGSTKST1	884	(-)	TAAAG	S000387
TAAAGSTKST1	1012	(-)	TAAAG	S000387
DPBFCOREDCDC3	1117	(+)	ACACNNG	S000292
DPBFCOREDCDC3	1120	(-)	ACACNNG	S000292
DPBFCOREDCDC3	1130	(+)	ACACNNG	S000292
DPBFCOREDCDC3	1131	(-)	ACACNNG	S000292
TAAAGSTKST1	1204	(-)	TAAAG	S000387
DPBFCOREDCDC3	1214	(-)	ACACNNG	S000292
TAAAGSTKST1	1315	(-)	TAAAG	S000387
DPBFCOREDCDC3	1357	(-)	ACACNNG	S000292
TAAAGSTKST1	1423	(-)	TAAAG	S000387
DPBFCOREDCDC3	1443	(+)	ACACNNG	S000292
TAAAGSTKST1	1884	(+)	TAAAG	S000387
POLASIG2	14	(-)	AATTAAA	S000081
-300ELEMENT	25	(-)	TGHAAARK	S000122
ACGTATERD1	140	(-)	ACGT	S000415
ACGTATERD1	140	(+)	ACGT	S000415
EBOXBNNAPA	151	(-)	CANNTG	S000144
MYCCONSENSUSAT	151	(-)	CANNTG	S000407
EBOXBNNAPA	151	(+)	CANNTG	S000144
MYCCONSENSUSAT	151	(+)	CANNTG	S000407
-300ELEMENT	254	(+)	TGHAAARK	S000122
-300ELEMENT	352	(-)	TGHAAARK	S000122
POLASIG2	361	(+)	AATTAAA	S000081
POLLEN1LELAT52	462	(+)	AGAAA	S000245
POLLEN1LELAT52	563	(+)	AGAAA	S000245
POLLEN1LELAT52	605	(+)	AGAAA	S000245
POLLEN1LELAT52	681	(-)	AGAAA	S000245
POLASIG2	844	(-)	AATTAAA	S000081
POLASIG2	885	(-)	AATTAAA	S000081
-300ELEMENT	950	(-)	TGHAAARK	S000122
ACGTATERD1	994	(-)	ACGT	S000415
ACGTATERD1	994	(+)	ACGT	S000415
-300ELEMENT	1011	(-)	TGHAAARK	S000122
POLASIG2	1035	(-)	AATTAAA	S000081
EBOXBNNAPA	1131	(-)	CANNTG	S000144
MYCCONSENSUSAT	1131	(-)	CANNTG	S000407
EBOXBNNAPA	1131	(+)	CANNTG	S000144
MYCCONSENSUSAT	1131	(+)	CANNTG	S000407
ACGTATERD1	1132	(-)	ACGT	S000415
ACGTATERD1	1132	(+)	ACGT	S000415
POLASIG2	1188	(+)	AATTAAA	S000081
POLASIG2	1260	(+)	AATTAAA	S000081
POLASIG2	1383	(-)	AATTAAA	S000081
POLLEN1LELAT52	1420	(-)	AGAAA	S000245
ACGTATERD1	1431	(-)	ACGT	S000415
ACGTATERD1	1431	(+)	ACGT	S000415
EBOXBNNAPA	1444	(-)	CANNTG	S000144
MYCCONSENSUSAT	1444	(-)	CANNTG	S000407
EBOXBNNAPA	1444	(+)	CANNTG	S000144
MYCCONSENSUSAT	1444	(+)	CANNTG	S000407
-300ELEMENT	1529	(+)	TGHAAARK	S000122
-300ELEMENT	1618	(-)	TGHAAARK	S000122
POLLEN1LELAT52	1807	(+)	AGAAA	S000245
-300ELEMENT	1948	(+)	TGHAAARK	S000122
POLLEN1LELAT52	1954	(+)	AGAAA	S000245
POLLEN1LELAT52	1977	(+)	AGAAA	S000245
EBOXBNNAPA	1984	(-)	CANNTG	S000144
MYCCONSENSUSAT	1984	(-)	CANNTG	S000407
EBOXBNNAPA	1984	(+)	CANNTG	S000144
MYCCONSENSUSAT	1984	(+)	CANNTG	S000407
WBOXNTERF3	280	(+)	TGACY	S000457
TATABOX4	704	(-)	TATATAA	S000111
TATABOX4	705	(+)	TATATAA	S000111
TATABOX4	722	(+)	TATATAA	S000111
TATABOX4	1175	(-)	TATATAA	S000111
TATABOX4	1247	(-)	TATATAA	S000111
TATABOX4	1317	(-)	TATATAA	S000111
TATABOX4	1390	(-)	TATATAA	S000111
WBOXNTERF3	1513	(+)	TGACY	S000457
WBOXNTERF3	1534	(-)	TGACY	S000457
WBOXNTERF3	1589	(+)	TGACY	S000457
WBOXNTERF3	1603	(-)	TGACY	S000457
WBOXNTERF3	1616	(+)	TGACY	S000457
WBOXNTERF3	1637	(-)	TGACY	S000457
CURECORECR	221	(-)	GTAC	S000493
CURECORECR	221	(+)	GTAC	S000493
TATABOXOSPAL	387	(-)	TATTTAA	S000400
TATABOXOSPAL	663	(-)	TATTTAA	S000400
TATABOXOSPAL	1004	(+)	TATTTAA	S000400
TATABOXOSPAL	1100	(+)	TATTTAA	S000400
TATABOXOSPAL	1137	(-)	TATTTAA	S000400
TATABOXOSPAL	1182	(-)	TATTTAA	S000400
CURECORECR	1367	(-)	GTAC	S000493
CURECORECR	1367	(+)	GTAC	S000493
WBOXHVISO1	1513	(+)	TGACT	S000442
WBOXHVISO1	1534	(-)	TGACT	S000442
WBOXHVISO1	1589	(+)	TGACT	S000442
WBOXHVISO1	1603	(-)	TGACT	S000442
WBOXHVISO1	1616	(+)	TGACT	S000442
WBOXHVISO1	1637	(-)	TGACT	S000442
CURECORECR	1900	(-)	GTAC	S000493
CURECORECR	1900	(+)	GTAC	S000493
IBOXCORE	320	(-)	GATAA	S000199
IBOXCORE	345	(-)	GATAA	S000199
ANAERO1CONSENSUS	366	(+)	AAACAAA	S000477
CPBCSPOR	481	(+)	TATTAG	S000491
CPBCSPOR	497	(-)	TATTAG	S000491
CCAATBOX1	504	(+)	CCAAT	S000030
CCAATBOX1	522	(-)	CCAAT	S000030
CCAATBOX1	609	(-)	CCAAT	S000030
IBOXCORE	640	(-)	GATAA	S000199
CPBCSPOR	749	(-)	TATTAG	S000491
ANAERO1CONSENSUS	816	(-)	AAACAAA	S000477
ANAERO1CONSENSUS	892	(-)	AAACAAA	S000477
ANAERO1CONSENSUS	1074	(-)	AAACAAA	S000477
CPBCSPOR	1290	(+)	TATTAG	S000491
IBOXCORE	1327	(+)	GATAA	S000199
CPBCSPOR	1400	(-)	TATTAG	S000491
CCAATBOX1	1519	(-)	CCAAT	S000030
CCAATBOX1	1631	(+)	CCAAT	S000030
ANAERO1CONSENSUS	1810	(+)	AAACAAA	S000477
IBOXCORE	1888	(+)	GATAA	S000199
ABRELATERD1	139	(-)	ACGTG	S000414
MYBCORE	170	(+)	CNGTTR	S000176
MYBCORE	194	(+)	CNGTTR	S000176
MYBCORE	207	(-)	CNGTTR	S000176
SEF1MOTIF	386	(-)	ATATTTAWW	S000006
EECCRCAH1	486	(+)	GANTTNC	S000494
EECCRCAH1	564	(-)	GANTTNC	S000494
MYBCORE	614	(+)	CNGTTR	S000176
SEF1MOTIF	662	(-)	ATATTTAWW	S000006
EECCRCAH1	945	(+)	GANTTNC	S000494
PYRIMIDINEBOXOSRAMY1A	950	(+)	CCTTTT	S000259
ABRELATERD1	993	(-)	ACGTG	S000414
PYRIMIDINEBOXOSRAMY1A	1083	(+)	CCTTTT	S000259
SEF1MOTIF	1099	(+)	ATATTTAWW	S000006
ABRELATERD1	1131	(-)	ACGTG	S000414
ABRELATERD1	1132	(+)	ACGTG	S000414
TATAPVTRNALEU	1174	(+)	TTTATATA	S000340
PYRIMIDINEBOXOSRAMY1A	1192	(-)	CCTTTT	S000259
TATAPVTRNALEU	1246	(+)	TTTATATA	S000340
SEF1MOTIF	1304	(-)	ATATTTAWW	S000006
TATAPVTRNALEU	1316	(+)	TTTATATA	S000340
TATAPVTRNALEU	1389	(+)	TTTATATA	S000340
MARTBOX	1402	(-)	TTWTWTTWTT	S000067
MARTBOX	1683	(-)	TTWTWTTWTT	S000067
MARTBOX	1814	(-)	TTWTWTTWTT	S000067
PYRIMIDINEBOXOSRAMY1A	1820	(-)	CCTTTT	S000259
MARTBOX	1935	(-)	TTWTWTTWTT	S000067
EECCRCAH1	1978	(-)	GANTTNC	S000494
WBOXATNPR1	142	(-)	TTGAC	S000390
MYB1AT	188	(-)	WAACCA	S000408
MYB2CONSENSUSAT	194	(-)	YAACKG	S000409
MYBCOREATCYCB1	194	(-)	AACGG	S000502
MYB2CONSENSUSAT	207	(+)	YAACKG	S000409
MYBCOREATCYCB1	208	(+)	AACGG	S000502
NTBBF1ARROLB	240	(-)	ACTTTA	S000273
INRNTPSADB	250	(-)	YTCANTYY	S000395
CCA1ATLHCB1	350	(-)	AAMAATCT	S000149
GT1GMSCAM4	353	(-)	GAAAAA	S000453
MYB1AT	501	(+)	WAACCA	S000408
INRNTPSADB	557	(-)	YTCANTYY	S000395
MYB2CONSENSUSAT	614	(-)	YAACKG	S000409
MYBCOREATCYCB1	614	(-)	AACGG	S000502
CCA1ATLHCB1	771	(+)	AAMAATCT	S000149
ABRERATCAL	992	(-)	MACGYGB	S000507
NTBBF1ARROLB	1011	(+)	ACTTTA	S000273
INRNTPSADB	1069	(+)	YTCANTYY	S000395
ABRERATCAL	1130	(-)	MACGYGB	S000507
ABRERATCAL	1131	(+)	MACGYGB	S000507
NODCON1GM	1202	(-)	AAAGAT	S000461
OSE1ROOTNODULE	1202	(-)	AAAGAT	S000467
CCA1ATLHCB1	1208	(+)	AAMAATCT	S000149
NTBBF1ARROLB	1314	(+)	ACTTTA	S000273
WBOXATNPR1	1512	(+)	TTGAC	S000390
WBOXATNPR1	1638	(-)	TTGAC	S000390
NODCON1GM	1699	(-)	AAAGAT	S000461
OSE1ROOTNODULE	1699	(-)	AAAGAT	S000467
GT1GMSCAM4	1705	(+)	GAAAAA	S000453
NODCON1GM	1885	(+)	AAAGAT	S000461
OSE1ROOTNODULE	1885	(+)	AAAGAT	S000467
MYB1AT	1892	(+)	WAACCA	S000408
GT1GMSCAM4	1949	(+)	GAAAAA	S000453
CANBNNAPA	70	(-)	CNAACAC	S000148
RAV1AAT	171	(-)	CAACA	S000314
CARGCW8GAT	246	(-)	CWWWWWWWWG	S000431
CARGCW8GAT	246	(+)	CWWWWWWWWG	S000431
NAPINMOTIFBN	300	(+)	TACACAT	S000070
REALPHALGLHCB21	502	(+)	AACCAA	S000362
RAV1AAT	591	(+)	CAACA	S000314
TATABOX3	599	(-)	TATTAAT	S000110
BOXIINTPATPB	603	(+)	ATAGAA	S000296
TATABOX3	668	(+)	TATTAAT	S000110
LECPLEACS2	738	(-)	TAAAATAT	S000465
SURECOREATSULTR11	782	(+)	GAGAC	S000499
BIHD1OS	790	(-)	TGTCA	S000498
SEF3MOTIFGM	865	(+)	AACCCA	S000115
L1BOXATPDF1	962	(-)	TAAATGYA	S000386
GT1CORE	984	(-)	GGTTAA	S000125
GT1CORE	1112	(+)	GGTTAA	S000125
CACGTGMOTIF	1131	(-)	CACGTG	S000042
CACGTGMOTIF	1131	(+)	CACGTG	S000042
L1BOXATPDF1	1164	(+)	TAAATGYA	S000386
SEF3MOTIFGM	1227	(-)	AACCCA	S000115
NAPINMOTIFBN	1442	(+)	TACACAT	S000070
CANBNNAPA	1553	(-)	CNAACAC	S000148
P1BS	1717	(-)	GNATATNC	S000459
P1BS	1717	(+)	GNATATNC	S000459
SURECOREATSULTR11	1801	(+)	GAGAC	S000499
BIHD1OS	1826	(-)	TGTCA	S000498
REALPHALGLHCB21	1893	(+)	AACCAA	S000362
LECPLEACS2	1924	(+)	TAAAATAT	S000465
BOXIINTPATPB	1975	(+)	ATAGAA	S000296
SORLIP5AT	122	(+)	GAGTGAG	S000486
RHERPATEXPA7	138	(+)	KCACGW	S000512
TGACGTVMAMY	140	(-)	TGACGT	S000377
HEXMOTIFTAH3H4	140	(+)	ACGTCA	S000053
ASF1MOTIFCAMV	141	(-)	TGACG	S000024
NONAMERMOTIFTAH3H4	195	(-)	CATCCAACG	S000071
CIACADIANLELHC	324	(+)	CAANNNNATC	S000252
IBOXCORENT	343	(-)	GATAAGR	S000424
IBOX	344	(-)	GATAAG	S000124
AACACOREOSGLUB1	367	(+)	AACAAAC	S000353
PREATPRODH	372	(+)	ACTCAT	S000450
WUSATAg	384	(-)	TTAATGG	S000433
NODCON2GM	492	(+)	CTCTT	S000462
OSE2ROOTNODULE	492	(+)	CTCTT	S000468
E2FCONSENSUS	609	(+)	WTTSSCSS	S000476
MYBPZM	633	(+)	CCWACC	S000179
S1FBOXSORPS1L21	648	(-)	ATGGTA	S000223
RYREPEATLEGUMINBOX	689	(-)	CATGCAY	S000100
RYREPEATGMGY2	689	(-)	CATGCAT	S000105
RYREPEATBNNAPA	690	(-)	CATGCA	S000264
MARABOX1	751	(+)	AATAAAYAAA	S000063
QARBNEXTA	992	(-)	AACGTGT	S000244
T/GBOXATPIN2	993	(-)	AACGTG	S000458
EMHVCHORD	1011	(-)	TGTAAAGT	S000452
-300CORE	1012	(-)	TGTAAAG	S000001
AMYBOX1	1026	(+)	TAACARA	S000020
MYBGAHV	1026	(+)	TAACAAA	S000181
GAREAT	1026	(+)	TAACAAR	S000439
CAREOSREP1	1298	(-)	CAACTC	S000421
CGACGOSAMY3	1432	(-)	CGACG	S000205
MYCATERD1	1444	(-)	CATGTG	S000413
MYCATRD22	1444	(+)	CACATG	S000174
PROXBBNNAPA	1552	(-)	CAAACACC	S000263
2SSEEDPROTBANAPA	1553	(-)	CAAACAC	S000143
WBOXNTCHN48	1615	(+)	CTGACY	S000508
MYB1LEPR	1710	(-)	GTTAGTT	S000443
SP8BFIBSP8BIB	1853	(-)	TACTATT	S000184
RAV1BAT	1984	(-)	CACCTG	S000315

## Sheet: HHA4
Factor or Site Name	Loc.(St	r.)	Signal Sequence	SITE #
CACTFTPPCA1	111	(+)	YACT	S000449
CACTFTPPCA1	184	(-)	YACT	S000449
CACTFTPPCA1	207	(+)	YACT	S000449
CACTFTPPCA1	213	(-)	YACT	S000449
CACTFTPPCA1	226	(+)	YACT	S000449
CACTFTPPCA1	332	(+)	YACT	S000449
CACTFTPPCA1	347	(+)	YACT	S000449
CACTFTPPCA1	367	(+)	YACT	S000449
CACTFTPPCA1	408	(+)	YACT	S000449
CACTFTPPCA1	411	(+)	YACT	S000449
CACTFTPPCA1	432	(+)	YACT	S000449
CACTFTPPCA1	496	(+)	YACT	S000449
CACTFTPPCA1	531	(+)	YACT	S000449
CACTFTPPCA1	576	(-)	YACT	S000449
CACTFTPPCA1	728	(+)	YACT	S000449
CACTFTPPCA1	837	(+)	YACT	S000449
CACTFTPPCA1	989	(+)	YACT	S000449
CACTFTPPCA1	1057	(+)	YACT	S000449
CACTFTPPCA1	1219	(-)	YACT	S000449
CACTFTPPCA1	1316	(-)	YACT	S000449
CACTFTPPCA1	1359	(-)	YACT	S000449
CACTFTPPCA1	1370	(+)	YACT	S000449
CACTFTPPCA1	1481	(-)	YACT	S000449
CACTFTPPCA1	1540	(+)	YACT	S000449
CACTFTPPCA1	1638	(-)	YACT	S000449
CACTFTPPCA1	1705	(+)	YACT	S000449
CACTFTPPCA1	1882	(+)	YACT	S000449
CACTFTPPCA1	1888	(-)	YACT	S000449
CACTFTPPCA1	1901	(-)	YACT	S000449
CACTFTPPCA1	1977	(-)	YACT	S000449
DOFCOREZM	9	(+)	AAAG	S000265
DOFCOREZM	211	(+)	AAAG	S000265
DOFCOREZM	334	(-)	AAAG	S000265
DOFCOREZM	349	(-)	AAAG	S000265
DOFCOREZM	356	(-)	AAAG	S000265
DOFCOREZM	413	(-)	AAAG	S000265
DOFCOREZM	462	(-)	AAAG	S000265
DOFCOREZM	612	(-)	AAAG	S000265
DOFCOREZM	639	(-)	AAAG	S000265
DOFCOREZM	925	(-)	AAAG	S000265
DOFCOREZM	1059	(-)	AAAG	S000265
DOFCOREZM	1114	(-)	AAAG	S000265
DOFCOREZM	1217	(+)	AAAG	S000265
DOFCOREZM	1225	(-)	AAAG	S000265
DOFCOREZM	1321	(+)	AAAG	S000265
DOFCOREZM	1372	(-)	AAAG	S000265
DOFCOREZM	1378	(-)	AAAG	S000265
DOFCOREZM	1419	(-)	AAAG	S000265
DOFCOREZM	1713	(+)	AAAG	S000265
DOFCOREZM	1774	(-)	AAAG	S000265
DOFCOREZM	1832	(-)	AAAG	S000265
DOFCOREZM	1884	(-)	AAAG	S000265
DOFCOREZM	1899	(+)	AAAG	S000265
DOFCOREZM	1907	(+)	AAAG	S000265
DOFCOREZM	1919	(+)	AAAG	S000265
DOFCOREZM	1924	(+)	AAAG	S000265
DOFCOREZM	1975	(+)	AAAG	S000265
ARR1AT	25	(-)	NGATT	S000454
GT1CONSENSUS	62	(+)	GRWAAW	S000198
GT1CONSENSUS	217	(+)	GRWAAW	S000198
ARR1AT	268	(-)	NGATT	S000454
GT1CONSENSUS	279	(-)	GRWAAW	S000198
ARR1AT	288	(-)	NGATT	S000454
ARR1AT	311	(+)	NGATT	S000454
GT1CONSENSUS	313	(-)	GRWAAW	S000198
ARR1AT	385	(-)	NGATT	S000454
ARR1AT	436	(-)	NGATT	S000454
ARR1AT	647	(+)	NGATT	S000454
ARR1AT	676	(-)	NGATT	S000454
ARR1AT	754	(+)	NGATT	S000454
MARTBOX	757	(+)	TTWTWTTWTT	S000067
MARTBOX	760	(+)	TTWTWTTWTT	S000067
MARTBOX	763	(+)	TTWTWTTWTT	S000067
GT1CONSENSUS	778	(-)	GRWAAW	S000198
GT1CONSENSUS	779	(-)	GRWAAW	S000198
ARR1AT	830	(+)	NGATT	S000454
ARR1AT	872	(+)	NGATT	S000454
GT1CONSENSUS	877	(-)	GRWAAW	S000198
ARR1AT	894	(-)	NGATT	S000454
GT1CONSENSUS	904	(+)	GRWAAW	S000198
MARTBOX	905	(-)	TTWTWTTWTT	S000067
GT1CONSENSUS	1011	(-)	GRWAAW	S000198
ARR1AT	1032	(+)	NGATT	S000454
GT1CONSENSUS	1061	(-)	GRWAAW	S000198
ARR1AT	1137	(+)	NGATT	S000454
GT1CONSENSUS	1146	(-)	GRWAAW	S000198
ARR1AT	1170	(+)	NGATT	S000454
ARR1AT	1249	(+)	NGATT	S000454
ARR1AT	1303	(+)	NGATT	S000454
ARR1AT	1333	(+)	NGATT	S000454
ARR1AT	1392	(+)	NGATT	S000454
GT1CONSENSUS	1396	(-)	GRWAAW	S000198
GT1CONSENSUS	1514	(-)	GRWAAW	S000198
GT1CONSENSUS	1515	(-)	GRWAAW	S000198
ARR1AT	1552	(-)	NGATT	S000454
GT1CONSENSUS	1616	(-)	GRWAAW	S000198
GT1CONSENSUS	1617	(-)	GRWAAW	S000198
ARR1AT	1651	(+)	NGATT	S000454
GT1CONSENSUS	1737	(+)	GRWAAW	S000198
GT1CONSENSUS	1738	(+)	GRWAAW	S000198
GT1CONSENSUS	1757	(-)	GRWAAW	S000198
GT1CONSENSUS	1794	(+)	GRWAAW	S000198
GT1CONSENSUS	1795	(+)	GRWAAW	S000198
MARTBOX	1806	(-)	TTWTWTTWTT	S000067
MARTBOX	1929	(-)	TTWTWTTWTT	S000067
MARTBOX	1930	(-)	TTWTWTTWTT	S000067
MARTBOX	1931	(-)	TTWTWTTWTT	S000067
MARTBOX	1932	(-)	TTWTWTTWTT	S000067
MARTBOX	1933	(-)	TTWTWTTWTT	S000067
MARTBOX	1934	(-)	TTWTWTTWTT	S000067
MARTBOX	1935	(-)	TTWTWTTWTT	S000067
MARTBOX	1936	(-)	TTWTWTTWTT	S000067
MARTBOX	1937	(-)	TTWTWTTWTT	S000067
MARTBOX	1938	(-)	TTWTWTTWTT	S000067
MARTBOX	1939	(-)	TTWTWTTWTT	S000067
MARTBOX	1940	(-)	TTWTWTTWTT	S000067
MARTBOX	1941	(-)	TTWTWTTWTT	S000067
MARTBOX	1942	(-)	TTWTWTTWTT	S000067
MARTBOX	1943	(-)	TTWTWTTWTT	S000067
MARTBOX	1944	(-)	TTWTWTTWTT	S000067
CAATBOX1	151	(+)	CAAT	S000028
CAATBOX1	246	(-)	CAAT	S000028
CAATBOX1	261	(-)	CAAT	S000028
CAATBOX1	390	(+)	CAAT	S000028
CAATBOX1	825	(+)	CAAT	S000028
CAATBOX1	844	(+)	CAAT	S000028
CAATBOX1	867	(+)	CAAT	S000028
CAATBOX1	1053	(-)	CAAT	S000028
CAATBOX1	1076	(+)	CAAT	S000028
CAATBOX1	1082	(+)	CAAT	S000028
CAATBOX1	1236	(+)	CAAT	S000028
CAATBOX1	1362	(-)	CAAT	S000028
CAATBOX1	1444	(-)	CAAT	S000028
CAATBOX1	1493	(-)	CAAT	S000028
CAATBOX1	1649	(-)	CAAT	S000028
CAATBOX1	1653	(-)	CAAT	S000028
CAATBOX1	1840	(+)	CAAT	S000028
CAATBOX1	1878	(+)	CAAT	S000028
EBOXBNNAPA	57	(-)	CANNTG	S000144
MYCCONSENSUSAT	57	(-)	CANNTG	S000407
EBOXBNNAPA	57	(+)	CANNTG	S000144
MYCCONSENSUSAT	57	(+)	CANNTG	S000407
EBOXBNNAPA	341	(-)	CANNTG	S000144
MYCCONSENSUSAT	341	(-)	CANNTG	S000407
EBOXBNNAPA	341	(+)	CANNTG	S000144
MYCCONSENSUSAT	341	(+)	CANNTG	S000407
EBOXBNNAPA	440	(-)	CANNTG	S000144
MYCCONSENSUSAT	440	(-)	CANNTG	S000407
EBOXBNNAPA	440	(+)	CANNTG	S000144
MYCCONSENSUSAT	440	(+)	CANNTG	S000407
EBOXBNNAPA	510	(-)	CANNTG	S000144
MYCCONSENSUSAT	510	(-)	CANNTG	S000407
EBOXBNNAPA	510	(+)	CANNTG	S000144
MYCCONSENSUSAT	510	(+)	CANNTG	S000407
EBOXBNNAPA	643	(-)	CANNTG	S000144
MYCCONSENSUSAT	643	(-)	CANNTG	S000407
EBOXBNNAPA	643	(+)	CANNTG	S000144
MYCCONSENSUSAT	643	(+)	CANNTG	S000407
EBOXBNNAPA	796	(-)	CANNTG	S000144
MYCCONSENSUSAT	796	(-)	CANNTG	S000407
EBOXBNNAPA	796	(+)	CANNTG	S000144
MYCCONSENSUSAT	796	(+)	CANNTG	S000407
EBOXBNNAPA	1520	(-)	CANNTG	S000144
MYCCONSENSUSAT	1520	(-)	CANNTG	S000407
EBOXBNNAPA	1520	(+)	CANNTG	S000144
MYCCONSENSUSAT	1520	(+)	CANNTG	S000407
EBOXBNNAPA	1991	(-)	CANNTG	S000144
MYCCONSENSUSAT	1991	(-)	CANNTG	S000407
EBOXBNNAPA	1991	(+)	CANNTG	S000144
MYCCONSENSUSAT	1991	(+)	CANNTG	S000407
ACGTATERD1	145	(-)	ACGT	S000415
ACGTATERD1	145	(+)	ACGT	S000415
TATABOX5	415	(+)	TTATTT	S000203
ACGTATERD1	569	(-)	ACGT	S000415
ACGTATERD1	569	(+)	ACGT	S000415
ACGTATERD1	597	(-)	ACGT	S000415
ACGTATERD1	597	(+)	ACGT	S000415
ACGTATERD1	624	(-)	ACGT	S000415
ACGTATERD1	624	(+)	ACGT	S000415
ACGTATERD1	632	(-)	ACGT	S000415
ACGTATERD1	632	(+)	ACGT	S000415
ACGTATERD1	665	(-)	ACGT	S000415
ACGTATERD1	665	(+)	ACGT	S000415
TATABOX5	765	(+)	TTATTT	S000203
TATABOX5	875	(+)	TTATTT	S000203
TATABOX5	967	(-)	TTATTT	S000203
ACGTATERD1	977	(-)	ACGT	S000415
ACGTATERD1	977	(+)	ACGT	S000415
TATABOX5	996	(-)	TTATTT	S000203
TATABOX5	1101	(-)	TTATTT	S000203
TATABOX5	1212	(-)	TTATTT	S000203
TATABOX5	1748	(-)	TTATTT	S000203
TATABOX5	1805	(-)	TTATTT	S000203
TATABOX5	1844	(+)	TTATTT	S000203
TATABOX5	1852	(-)	TTATTT	S000203
TATABOX5	1915	(-)	TTATTT	S000203
TATABOX5	1957	(-)	TTATTT	S000203
TATABOX5	1961	(-)	TTATTT	S000203
POLASIG1	414	(-)	AATAAA	S000080
POLASIG1	764	(-)	AATAAA	S000080
POLASIG1	919	(-)	AATAAA	S000080
POLASIG1	968	(+)	AATAAA	S000080
POLASIG1	997	(+)	AATAAA	S000080
POLASIG1	1102	(+)	AATAAA	S000080
POLASIG1	1213	(+)	AATAAA	S000080
POLASIG1	1749	(+)	AATAAA	S000080
POLASIG1	1806	(+)	AATAAA	S000080
POLASIG1	1843	(-)	AATAAA	S000080
POLASIG1	1916	(+)	AATAAA	S000080
POLASIG1	1958	(+)	AATAAA	S000080
POLASIG1	1965	(+)	AATAAA	S000080
SEF4MOTIFGM7S	476	(+)	RTTTTTR	S000103
SEF4MOTIFGM7S	559	(+)	RTTTTTR	S000103
SEF4MOTIFGM7S	810	(-)	RTTTTTR	S000103
SEF4MOTIFGM7S	852	(-)	RTTTTTR	S000103
SEF4MOTIFGM7S	979	(+)	RTTTTTR	S000103
SEF4MOTIFGM7S	1008	(+)	RTTTTTR	S000103
SEF4MOTIFGM7S	1107	(+)	RTTTTTR	S000103
SEF4MOTIFGM7S	1128	(-)	RTTTTTR	S000103
SEF4MOTIFGM7S	1161	(-)	RTTTTTR	S000103
SEF4MOTIFGM7S	1196	(+)	RTTTTTR	S000103
SEF4MOTIFGM7S	1270	(-)	RTTTTTR	S000103
CURECORECR	79	(-)	GTAC	S000493
CURECORECR	79	(+)	GTAC	S000493
GTGANTG10	90	(-)	GTGA	S000378
GTGANTG10	185	(+)	GTGA	S000378
CURECORECR	346	(-)	GTAC	S000493
CURECORECR	346	(+)	GTAC	S000493
GTGANTG10	387	(-)	GTGA	S000378
CURECORECR	567	(-)	GTAC	S000493
CURECORECR	567	(+)	GTAC	S000493
POLASIG2	605	(+)	AATTAAA	S000081
GTGANTG10	626	(+)	GTGA	S000378
GTGANTG10	642	(-)	GTGA	S000378
CURECORECR	697	(-)	GTAC	S000493
CURECORECR	697	(+)	GTAC	S000493
GTGANTG10	715	(+)	GTGA	S000378
POLASIG2	722	(-)	AATTAAA	S000081
POLASIG2	771	(-)	AATTAAA	S000081
ROOTMOTIFTAPOX1	826	(-)	ATATT	S000098
ROOTMOTIFTAPOX1	868	(-)	ATATT	S000098
ROOTMOTIFTAPOX1	930	(+)	ATATT	S000098
GTGANTG10	988	(-)	GTGA	S000378
CURECORECR	1056	(-)	GTAC	S000493
CURECORECR	1056	(+)	GTAC	S000493
ROOTMOTIFTAPOX1	1070	(+)	ATATT	S000098
POLASIG2	1267	(+)	AATTAAA	S000081
ROOTMOTIFTAPOX1	1274	(-)	ATATT	S000098
GTGANTG10	1369	(-)	GTGA	S000378
ROOTMOTIFTAPOX1	1441	(-)	ATATT	S000098
ROOTMOTIFTAPOX1	1442	(+)	ATATT	S000098
POLASIG2	1489	(-)	AATTAAA	S000081
POLASIG2	1507	(-)	AATTAAA	S000081
GTGANTG10	1523	(+)	GTGA	S000378
POLASIG2	1645	(-)	AATTAAA	S000081
POLASIG2	1744	(+)	AATTAAA	S000081
GTGANTG10	1770	(-)	GTGA	S000378
POLASIG2	1801	(+)	AATTAAA	S000081
ROOTMOTIFTAPOX1	1814	(-)	ATATT	S000098
ROOTMOTIFTAPOX1	1815	(+)	ATATT	S000098
ROOTMOTIFTAPOX1	1868	(-)	ATATT	S000098
POLASIG2	1952	(+)	AATTAAA	S000081
WRKY71OS	89	(-)	TGAC	S000447
WRKY71OS	186	(+)	TGAC	S000447
WRKY71OS	573	(-)	TGAC	S000447
WRKY71OS	1134	(+)	TGAC	S000447
WRKY71OS	1364	(+)	TGAC	S000447
WRKY71OS	1499	(+)	TGAC	S000447
WRKY71OS	1557	(+)	TGAC	S000447
WRKY71OS	1599	(-)	TGAC	S000447
WRKY71OS	1876	(-)	TGAC	S000447
TAAAGSTKST1	210	(+)	TAAAG	S000387
TAAAGSTKST1	334	(-)	TAAAG	S000387
TAAAGSTKST1	413	(-)	TAAAG	S000387
TAAAGSTKST1	1372	(-)	TAAAG	S000387
TAAAGSTKST1	1774	(-)	TAAAG	S000387
TAAAGSTKST1	1832	(-)	TAAAG	S000387
TAAAGSTKST1	1884	(-)	TAAAG	S000387
TAAAGSTKST1	1918	(+)	TAAAG	S000387
GATABOX	98	(-)	GATA	S000039
GATABOX	281	(-)	GATA	S000039
GATABOX	445	(+)	GATA	S000039
GATABOX	621	(+)	GATA	S000039
GATABOX	1013	(-)	GATA	S000039
GATABOX	1063	(-)	GATA	S000039
GATABOX	1449	(-)	GATA	S000039
POLASIG3	491	(-)	AATAAT	S000088
POLASIG3	545	(-)	AATAAT	S000088
CGCGBOXAT	701	(-)	VCGCGB	S000501
CGCGBOXAT	701	(+)	VCGCGB	S000501
CGCGBOXAT	711	(-)	VCGCGB	S000501
CGCGBOXAT	711	(+)	VCGCGB	S000501
GT1GMSCAM4	778	(-)	GAAAAA	S000453
POLASIG3	832	(-)	AATAAT	S000088
POLASIG3	874	(-)	AATAAT	S000088
POLLEN1LELAT52	879	(-)	AGAAA	S000245
POLLEN1LELAT52	903	(+)	AGAAA	S000245
GT1GMSCAM4	904	(+)	GAAAAA	S000453
GT1GMSCAM4	1514	(-)	GAAAAA	S000453
GT1GMSCAM4	1616	(-)	GAAAAA	S000453
POLASIG3	1660	(-)	AATAAT	S000088
CGCGBOXAT	1682	(-)	VCGCGB	S000501
CGCGBOXAT	1682	(+)	VCGCGB	S000501
POLLEN1LELAT52	1715	(+)	AGAAA	S000245
GT1GMSCAM4	1738	(+)	GAAAAA	S000453
POLLEN1LELAT52	1759	(-)	AGAAA	S000245
POLLEN1LELAT52	1766	(-)	AGAAA	S000245
GT1GMSCAM4	1795	(+)	GAAAAA	S000453
POLLEN1LELAT52	1824	(-)	AGAAA	S000245
POLASIG3	1962	(+)	AATAAT	S000088
CCAATBOX1	150	(+)	CCAAT	S000030
NTBBF1ARROLB	210	(-)	ACTTTA	S000273
CCAATBOX1	246	(-)	CCAAT	S000030
CCAATBOX1	261	(-)	CCAAT	S000030
NTBBF1ARROLB	333	(+)	ACTTTA	S000273
NTBBF1ARROLB	412	(+)	ACTTTA	S000273
INRNTPSADB	746	(-)	YTCANTYY	S000395
PYRIMIDINEBOXHVEPB1	777	(+)	TTTTTTCC	S000298
INRNTPSADB	933	(+)	YTCANTYY	S000395
INRNTPSADB	987	(+)	YTCANTYY	S000395
CCAATBOX1	1235	(+)	CCAAT	S000030
NTBBF1ARROLB	1371	(+)	ACTTTA	S000273
CCAATBOX1	1493	(-)	CCAAT	S000030
PYRIMIDINEBOXHVEPB1	1513	(+)	TTTTTTCC	S000298
PYRIMIDINEBOXHVEPB1	1615	(+)	TTTTTTCC	S000298
PYRIMIDINEBOXHVEPB1	1737	(-)	TTTTTTCC	S000298
INRNTPSADB	1762	(+)	YTCANTYY	S000395
PYRIMIDINEBOXHVEPB1	1794	(-)	TTTTTTCC	S000298
INRNTPSADB	1820	(+)	YTCANTYY	S000395
NTBBF1ARROLB	1883	(+)	ACTTTA	S000273
MYBCORE	57	(-)	CNGTTR	S000176
WBOXNTERF3	88	(-)	TGACY	S000457
MYBST1	98	(-)	GGATA	S000180
ABRELATERD1	145	(+)	ACGTG	S000414
WBOXNTERF3	186	(+)	TGACY	S000457
IBOXCORE	280	(-)	GATAA	S000199
MYBCORE	318	(-)	CNGTTR	S000176
IBOXCORE	445	(+)	GATAA	S000199
ABRELATERD1	569	(+)	ACGTG	S000414
BIHD1OS	572	(+)	TGTCA	S000498
MYBST1	620	(+)	GGATA	S000180
ABRELATERD1	624	(+)	ACGTG	S000414
ABRELATERD1	632	(+)	ACGTG	S000414
MYBCORE	706	(+)	CNGTTR	S000176
IBOXCORE	1012	(-)	GATAA	S000199
MYBST1	1013	(-)	GGATA	S000180
IBOXCORE	1062	(-)	GATAA	S000199
MYBST1	1063	(-)	GGATA	S000180
E2FCONSENSUS	1086	(+)	WTTSSCSS	S000476
E2FCONSENSUS	1116	(+)	WTTSSCSS	S000476
E2FCONSENSUS	1199	(+)	WTTSSCSS	S000476
E2FCONSENSUS	1253	(+)	WTTSSCSS	S000476
BIHD1OS	1364	(-)	TGTCA	S000498
WBOXNTERF3	1499	(+)	TGACY	S000457
BIHD1OS	1557	(-)	TGTCA	S000498
BIHD1OS	1598	(+)	TGTCA	S000498
WBOXNTERF3	1875	(-)	TGACY	S000457
MYBCORE	1988	(-)	CNGTTR	S000176
DPBFCOREDCDC3	83	(+)	ACACNNG	S000292
WBOXHVISO1	88	(-)	TGACT	S000442
RHERPATEXPA7	145	(-)	KCACGW	S000512
LTRECOREATCOR15	164	(-)	CCGAC	S000153
DRECRTCOREAT	164	(-)	RCCGAC	S000418
CBFHV	164	(-)	RYCGAC	S000497
LTRECOREATCOR15	304	(-)	CCGAC	S000153
DRECRTCOREAT	304	(-)	RCCGAC	S000418
CBFHV	304	(-)	RYCGAC	S000497
DRECRTCOREAT	320	(+)	RCCGAC	S000418
CBFHV	320	(+)	RYCGAC	S000497
LTRECOREATCOR15	321	(+)	CCGAC	S000153
TATABOXOSPAL	416	(+)	TATTTAA	S000400
RAV1AAT	456	(+)	CAACA	S000314
RHERPATEXPA7	624	(-)	KCACGW	S000512
ABRERATCAL	631	(+)	MACGYGB	S000507
RHERPATEXPA7	632	(-)	KCACGW	S000512
MYCATERD1	643	(-)	CATGTG	S000413
MYCATRD22	643	(+)	CACATG	S000174
MYBCOREATCYCB1	706	(-)	AACGG	S000502
ABRERATCAL	711	(-)	MACGYGB	S000507
MYCATRD22	796	(-)	CACATG	S000174
DPBFCOREDCDC3	796	(-)	ACACNNG	S000292
MYCATERD1	796	(+)	CATGTG	S000413
MYBCOREATCYCB1	915	(-)	AACGG	S000502
MYBCOREATCYCB1	1155	(-)	AACGG	S000502
WBOXATNPR1	1363	(+)	TTGAC	S000390
RAV1AAT	1407	(+)	CAACA	S000314
WBOXATNPR1	1498	(+)	TTGAC	S000390
WBOXHVISO1	1499	(+)	TGACT	S000442
MYCATRD22	1520	(-)	CACATG	S000174
MYCATERD1	1520	(+)	CATGTG	S000413
DPBFCOREDCDC3	1539	(+)	ACACNNG	S000292
ABRERATCAL	1681	(+)	MACGYGB	S000507
TATABOXOSPAL	1746	(-)	TATTTAA	S000400
TATABOXOSPAL	1803	(-)	TATTTAA	S000400
WBOXHVISO1	1875	(-)	TGACT	S000442
WBOXATNPR1	1876	(-)	TTGAC	S000390
RAV1AAT	1988	(+)	CAACA	S000314
MYB2CONSENSUSAT	57	(+)	YAACKG	S000409
DRE2COREZMRAB17	304	(-)	ACCGAC	S000402
DRE2COREZMRAB17	320	(+)	ACCGAC	S000402
NODCON2GM	378	(+)	CTCTT	S000462
OSE2ROOTNODULE	378	(+)	CTCTT	S000468
GT1CORE	395	(-)	GGTTAA	S000125
GT1CORE	419	(-)	GGTTAA	S000125
TATABOX2	578	(+)	TATAAAT	S000109
CAREOSREP1	587	(-)	CAACTC	S000421
ACGTTBOX	664	(-)	AACGTT	S000132
ACGTTBOX	664	(+)	AACGTT	S000132
MYB2CONSENSUSAT	706	(-)	YAACKG	S000409
-10PEHVPSBD	921	(+)	TATTCT	S000392
SREATMSD	1012	(+)	TTATCC	S000470
SREATMSD	1062	(+)	TTATCC	S000470
-300ELEMENT	1139	(-)	TGHAAARK	S000122
CARGCW8GAT	1241	(-)	CWWWWWWWWG	S000431
CARGCW8GAT	1241	(+)	CWWWWWWWWG	S000431
-300ELEMENT	1318	(+)	TGHAAARK	S000122
TBOXATGAPB	1320	(-)	ACTTTG	S000383
TATABOX2	1353	(-)	TATAAAT	S000109
CAREOSREP1	1402	(+)	CAACTC	S000421
TBOXATGAPB	1418	(+)	ACTTTG	S000383
NODCON2GM	1478	(-)	CTCTT	S000462
OSE2ROOTNODULE	1478	(-)	CTCTT	S000468
REALPHALGLHCB21	1494	(-)	AACCAA	S000362
AMYBOX1	1623	(+)	TAACARA	S000020
MYBGAHV	1623	(+)	TAACAAA	S000181
GAREAT	1623	(+)	TAACAAR	S000439
XYLAT	1711	(+)	ACAAAGAA	S000510
-10PEHVPSBD	1816	(+)	TATTCT	S000392
AMYBOX1	1903	(+)	TAACARA	S000020
MYBGAHV	1903	(+)	TAACAAA	S000181
GAREAT	1903	(+)	TAACAAR	S000439
XYLAT	1905	(+)	ACAAAGAA	S000510
REALPHALGLHCB21	1911	(+)	AACCAA	S000362
NODCON1GM	9	(+)	AAAGAT	S000461
OSE1ROOTNODULE	9	(+)	AAAGAT	S000467
BOXIINTPATPB	95	(-)	ATAGAA	S000296
REBETALGLHCB21	98	(-)	CGGATA	S000363
SORLIP1AT	103	(-)	GCCAC	S000482
SEF3MOTIFGM	154	(-)	AACCCA	S000115
PRECONSCRHSP70A	285	(-)	SCGAYNRNNNNNNNNNNNNNNNH	D S000506
EECCRCAH1	312	(+)	GANTTNC	S000494
MYBPZM	317	(+)	CCWACC	S000179
IBOX	445	(+)	GATAAG	S000124
ACGTOSGLUB1	567	(+)	GTACGTG	S000278
ACGTABREMOTIFAOSOSEM	568	(+)	TACGTGTC	S000281
ABREMOTIFAOSOSEM	568	(+)	TACGTGTC	S000299
ACGTABREMOTIFA2OSEM	569	(+)	ACGTGKC	S000394
GADOWNAT	569	(+)	ACGTGTC	S000438
TATCCAOSAMY	619	(-)	TATCCA	S000403
T/GBOXATPIN2	631	(+)	AACGTG	S000458
ABREOSRAB21	632	(+)	ACGTSSSC	S000012
SORLIP2AT	1089	(-)	GGGCC	S000483
ASF1MOTIFCAMV	1134	(+)	TGACG	S000024
ERELEE4	1237	(+)	AWTTCAAA	S000037
PROLAMINBOXOSGLUB1	1318	(+)	TGCAAAG	S000354
CANBNNAPA	1536	(+)	CNAACAC	S000148
RAV1BAT	1991	(-)	CACCTG	S000315

## Sheet: HHA5
Factor or Site Name	Loc.(Str	.)	Signal Sequence	SITE #
CACTFTPPCA1	202	(-)	YACT	S000449
CACTFTPPCA1	276	(-)	YACT	S000449
EBOXBNNAPA	282	(-)	CANNTG	S000144
MYCCONSENSUSAT	282	(-)	CANNTG	S000407
EBOXBNNAPA	282	(+)	CANNTG	S000144
MYCCONSENSUSAT	282	(+)	CANNTG	S000407
CACTFTPPCA1	282	(+)	YACT	S000449
CACTFTPPCA1	294	(-)	YACT	S000449
EBOXBNNAPA	319	(-)	CANNTG	S000144
MYCCONSENSUSAT	319	(-)	CANNTG	S000407
EBOXBNNAPA	319	(+)	CANNTG	S000144
MYCCONSENSUSAT	319	(+)	CANNTG	S000407
CACTFTPPCA1	504	(-)	YACT	S000449
EBOXBNNAPA	512	(-)	CANNTG	S000144
MYCCONSENSUSAT	512	(-)	CANNTG	S000407
EBOXBNNAPA	512	(+)	CANNTG	S000144
MYCCONSENSUSAT	512	(+)	CANNTG	S000407
EBOXBNNAPA	514	(-)	CANNTG	S000144
MYCCONSENSUSAT	514	(-)	CANNTG	S000407
EBOXBNNAPA	514	(+)	CANNTG	S000144
MYCCONSENSUSAT	514	(+)	CANNTG	S000407
CACTFTPPCA1	532	(-)	YACT	S000449
EBOXBNNAPA	555	(-)	CANNTG	S000144
MYCCONSENSUSAT	555	(-)	CANNTG	S000407
EBOXBNNAPA	555	(+)	CANNTG	S000144
MYCCONSENSUSAT	555	(+)	CANNTG	S000407
CACTFTPPCA1	582	(-)	YACT	S000449
EBOXBNNAPA	615	(-)	CANNTG	S000144
MYCCONSENSUSAT	615	(-)	CANNTG	S000407
EBOXBNNAPA	615	(+)	CANNTG	S000144
MYCCONSENSUSAT	615	(+)	CANNTG	S000407
EBOXBNNAPA	631	(-)	CANNTG	S000144
MYCCONSENSUSAT	631	(-)	CANNTG	S000407
EBOXBNNAPA	631	(+)	CANNTG	S000144
MYCCONSENSUSAT	631	(+)	CANNTG	S000407
EBOXBNNAPA	633	(-)	CANNTG	S000144
MYCCONSENSUSAT	633	(-)	CANNTG	S000407
EBOXBNNAPA	633	(+)	CANNTG	S000144
MYCCONSENSUSAT	633	(+)	CANNTG	S000407
EBOXBNNAPA	673	(-)	CANNTG	S000144
MYCCONSENSUSAT	673	(-)	CANNTG	S000407
EBOXBNNAPA	673	(+)	CANNTG	S000144
MYCCONSENSUSAT	673	(+)	CANNTG	S000407
CACTFTPPCA1	697	(-)	YACT	S000449
CACTFTPPCA1	718	(-)	YACT	S000449
EBOXBNNAPA	764	(-)	CANNTG	S000144
MYCCONSENSUSAT	764	(-)	CANNTG	S000407
EBOXBNNAPA	764	(+)	CANNTG	S000144
MYCCONSENSUSAT	764	(+)	CANNTG	S000407
CACTFTPPCA1	838	(-)	YACT	S000449
CACTFTPPCA1	942	(+)	YACT	S000449
CACTFTPPCA1	985	(+)	YACT	S000449
CACTFTPPCA1	994	(+)	YACT	S000449
CACTFTPPCA1	1012	(+)	YACT	S000449
CACTFTPPCA1	1062	(+)	YACT	S000449
CACTFTPPCA1	1106	(+)	YACT	S000449
CACTFTPPCA1	1118	(-)	YACT	S000449
CACTFTPPCA1	1151	(+)	YACT	S000449
CACTFTPPCA1	1162	(-)	YACT	S000449
CACTFTPPCA1	1169	(+)	YACT	S000449
CACTFTPPCA1	1407	(-)	YACT	S000449
CACTFTPPCA1	1419	(+)	YACT	S000449
CACTFTPPCA1	1443	(+)	YACT	S000449
EBOXBNNAPA	1495	(-)	CANNTG	S000144
MYCCONSENSUSAT	1495	(-)	CANNTG	S000407
EBOXBNNAPA	1495	(+)	CANNTG	S000144
MYCCONSENSUSAT	1495	(+)	CANNTG	S000407
CACTFTPPCA1	1512	(+)	YACT	S000449
CACTFTPPCA1	1516	(+)	YACT	S000449
CACTFTPPCA1	1556	(-)	YACT	S000449
CACTFTPPCA1	1674	(-)	YACT	S000449
EBOXBNNAPA	1763	(-)	CANNTG	S000144
MYCCONSENSUSAT	1763	(-)	CANNTG	S000407
EBOXBNNAPA	1763	(+)	CANNTG	S000144
MYCCONSENSUSAT	1763	(+)	CANNTG	S000407
EBOXBNNAPA	1840	(-)	CANNTG	S000144
MYCCONSENSUSAT	1840	(-)	CANNTG	S000407
EBOXBNNAPA	1840	(+)	CANNTG	S000144
MYCCONSENSUSAT	1840	(+)	CANNTG	S000407
EBOXBNNAPA	1842	(-)	CANNTG	S000144
MYCCONSENSUSAT	1842	(-)	CANNTG	S000407
EBOXBNNAPA	1842	(+)	CANNTG	S000144
MYCCONSENSUSAT	1842	(+)	CANNTG	S000407
EBOXBNNAPA	1895	(-)	CANNTG	S000144
MYCCONSENSUSAT	1895	(-)	CANNTG	S000407
EBOXBNNAPA	1895	(+)	CANNTG	S000144
MYCCONSENSUSAT	1895	(+)	CANNTG	S000407
CACTFTPPCA1	1940	(+)	YACT	S000449
CACTFTPPCA1	1953	(+)	YACT	S000449
CACTFTPPCA1	1996	(+)	YACT	S000449
ARR1AT	123	(+)	NGATT	S000454
ARR1AT	139	(+)	NGATT	S000454
ARR1AT	192	(-)	NGATT	S000454
ARR1AT	311	(-)	NGATT	S000454
ARR1AT	324	(+)	NGATT	S000454
ARR1AT	340	(+)	NGATT	S000454
ARR1AT	359	(+)	NGATT	S000454
ARR1AT	449	(-)	NGATT	S000454
ARR1AT	455	(-)	NGATT	S000454
ARR1AT	464	(-)	NGATT	S000454
ARR1AT	721	(+)	NGATT	S000454
ARR1AT	752	(-)	NGATT	S000454
ARR1AT	906	(+)	NGATT	S000454
ARR1AT	951	(-)	NGATT	S000454
ARR1AT	976	(+)	NGATT	S000454
ARR1AT	1025	(-)	NGATT	S000454
ARR1AT	1173	(-)	NGATT	S000454
ARR1AT	1230	(-)	NGATT	S000454
ARR1AT	1395	(+)	NGATT	S000454
ARR1AT	1569	(-)	NGATT	S000454
ARR1AT	1588	(-)	NGATT	S000454
ARR1AT	1697	(-)	NGATT	S000454
ARR1AT	1735	(-)	NGATT	S000454
DOFCOREZM	88	(-)	AAAG	S000265
DOFCOREZM	106	(-)	AAAG	S000265
DOFCOREZM	200	(+)	AAAG	S000265
DOFCOREZM	387	(-)	AAAG	S000265
DOFCOREZM	419	(-)	AAAG	S000265
DOFCOREZM	645	(-)	AAAG	S000265
DOFCOREZM	869	(+)	AAAG	S000265
DOFCOREZM	946	(-)	AAAG	S000265
DOFCOREZM	1108	(-)	AAAG	S000265
DOFCOREZM	1116	(+)	AAAG	S000265
DOFCOREZM	1192	(+)	AAAG	S000265
DOFCOREZM	1381	(+)	AAAG	S000265
DOFCOREZM	1405	(+)	AAAG	S000265
DOFCOREZM	1574	(-)	AAAG	S000265
DOFCOREZM	1601	(+)	AAAG	S000265
DOFCOREZM	1625	(+)	AAAG	S000265
DOFCOREZM	1634	(+)	AAAG	S000265
DOFCOREZM	1672	(+)	AAAG	S000265
DOFCOREZM	1743	(-)	AAAG	S000265
DOFCOREZM	1915	(+)	AAAG	S000265
DOFCOREZM	1955	(-)	AAAG	S000265
CAATBOX1	6	(-)	CAAT	S000028
CAATBOX1	16	(+)	CAAT	S000028
CAATBOX1	66	(-)	CAAT	S000028
CAATBOX1	132	(-)	CAAT	S000028
CURECORECR	150	(-)	GTAC	S000493
CURECORECR	150	(+)	GTAC	S000493
CAATBOX1	319	(+)	CAAT	S000028
CAATBOX1	321	(-)	CAAT	S000028
CAATBOX1	351	(+)	CAAT	S000028
CAATBOX1	361	(-)	CAAT	S000028
CAATBOX1	428	(-)	CAAT	S000028
CAATBOX1	443	(+)	CAAT	S000028
CURECORECR	519	(-)	GTAC	S000493
CURECORECR	519	(+)	GTAC	S000493
CAATBOX1	537	(+)	CAAT	S000028
CURECORECR	543	(-)	GTAC	S000493
CURECORECR	543	(+)	GTAC	S000493
CAATBOX1	546	(+)	CAAT	S000028
CURECORECR	578	(-)	GTAC	S000493
CURECORECR	578	(+)	GTAC	S000493
CURECORECR	638	(-)	GTAC	S000493
CURECORECR	638	(+)	GTAC	S000493
CAATBOX1	831	(+)	CAAT	S000028
CAATBOX1	924	(-)	CAAT	S000028
CAATBOX1	1067	(-)	CAAT	S000028
CURECORECR	1105	(-)	GTAC	S000493
CURECORECR	1105	(+)	GTAC	S000493
CURECORECR	1272	(-)	GTAC	S000493
CURECORECR	1272	(+)	GTAC	S000493
CAATBOX1	1312	(-)	CAAT	S000028
CAATBOX1	1360	(-)	CAAT	S000028
CAATBOX1	1429	(-)	CAAT	S000028
CURECORECR	1500	(-)	GTAC	S000493
CURECORECR	1500	(+)	GTAC	S000493
CAATBOX1	1643	(-)	CAAT	S000028
CURECORECR	1900	(-)	GTAC	S000493
CURECORECR	1900	(+)	GTAC	S000493
CURECORECR	1904	(-)	GTAC	S000493
CURECORECR	1904	(+)	GTAC	S000493
CAATBOX1	1973	(-)	CAAT	S000028
GTGANTG10	138	(+)	GTGA	S000378
GTGANTG10	203	(+)	GTGA	S000378
GTGANTG10	277	(+)	GTGA	S000378
GTGANTG10	295	(+)	GTGA	S000378
GTGANTG10	304	(+)	GTGA	S000378
GTGANTG10	763	(-)	GTGA	S000378
GTGANTG10	792	(-)	GTGA	S000378
GTGANTG10	984	(-)	GTGA	S000378
GTGANTG10	993	(-)	GTGA	S000378
GTGANTG10	1011	(-)	GTGA	S000378
GTGANTG10	1119	(+)	GTGA	S000378
GTGANTG10	1276	(+)	GTGA	S000378
GTGANTG10	1540	(+)	GTGA	S000378
GTGANTG10	1845	(+)	GTGA	S000378
GTGANTG10	1939	(-)	GTGA	S000378
GTGANTG10	1952	(-)	GTGA	S000378
ROOTMOTIFTAPOX1	4	(+)	ATATT	S000098
ROOTMOTIFTAPOX1	159	(-)	ATATT	S000098
ROOTMOTIFTAPOX1	233	(+)	ATATT	S000098
ROOTMOTIFTAPOX1	444	(-)	ATATT	S000098
ROOTMOTIFTAPOX1	547	(-)	ATATT	S000098
ROOTMOTIFTAPOX1	656	(+)	ATATT	S000098
ROOTMOTIFTAPOX1	682	(+)	ATATT	S000098
ROOTMOTIFTAPOX1	700	(+)	ATATT	S000098
ROOTMOTIFTAPOX1	796	(+)	ATATT	S000098
ROOTMOTIFTAPOX1	1304	(+)	ATATT	S000098
ROOTMOTIFTAPOX1	1310	(+)	ATATT	S000098
ROOTMOTIFTAPOX1	1348	(+)	ATATT	S000098
ROOTMOTIFTAPOX1	1427	(+)	ATATT	S000098
ROOTMOTIFTAPOX1	1863	(-)	ATATT	S000098
TATABOX5	392	(-)	TTATTT	S000203
TATABOX5	777	(-)	TTATTT	S000203
TATABOX5	781	(-)	TTATTT	S000203
TATABOX5	809	(-)	TTATTT	S000203
TATABOX5	822	(-)	TTATTT	S000203
TATABOX5	848	(-)	TTATTT	S000203
TATABOX5	1457	(-)	TTATTT	S000203
TATABOX5	1683	(-)	TTATTT	S000203
TATABOX5	1848	(-)	TTATTT	S000203
TATABOX5	1868	(-)	TTATTT	S000203
TATABOX5	1876	(-)	TTATTT	S000203
ACGTATERD1	21	(-)	ACGT	S000415
ACGTATERD1	21	(+)	ACGT	S000415
GATABOX	74	(+)	GATA	S000039
ACGTATERD1	152	(-)	ACGT	S000415
ACGTATERD1	152	(+)	ACGT	S000415
GATABOX	205	(+)	GATA	S000039
INRNTPSADB	274	(-)	YTCANTYY	S000395
INRNTPSADB	292	(-)	YTCANTYY	S000395
GATABOX	490	(+)	GATA	S000039
GATABOX	534	(-)	GATA	S000039
GATABOX	594	(-)	GATA	S000039
GATABOX	609	(+)	GATA	S000039
GT1CONSENSUS	749	(+)	GRWAAW	S000198
GATABOX	761	(-)	GATA	S000039
GATABOX	845	(+)	GATA	S000039
GT1CONSENSUS	845	(+)	GRWAAW	S000198
INRNTPSADB	857	(-)	YTCANTYY	S000395
POLLEN1LELAT52	867	(+)	AGAAA	S000245
POLLEN1LELAT52	895	(+)	AGAAA	S000245
GT1CONSENSUS	896	(+)	GRWAAW	S000198
INRNTPSADB	987	(+)	YTCANTYY	S000395
INRNTPSADB	992	(+)	YTCANTYY	S000395
INRNTPSADB	1010	(+)	YTCANTYY	S000395
POLLEN1LELAT52	1074	(-)	AGAAA	S000245
GATABOX	1121	(+)	GATA	S000039
ACGTATERD1	1179	(-)	ACGT	S000415
ACGTATERD1	1179	(+)	ACGT	S000415
INRNTPSADB	1202	(-)	YTCANTYY	S000395
POLLEN1LELAT52	1243	(-)	AGAAA	S000245
ACGTATERD1	1274	(-)	ACGT	S000415
ACGTATERD1	1274	(+)	ACGT	S000415
GT1CONSENSUS	1293	(-)	GRWAAW	S000198
POLLEN1LELAT52	1331	(-)	AGAAA	S000245
POLLEN1LELAT52	1580	(+)	AGAAA	S000245
GT1CONSENSUS	1581	(+)	GRWAAW	S000198
POLLEN1LELAT52	1632	(+)	AGAAA	S000245
GT1CONSENSUS	1646	(+)	GRWAAW	S000198
GT1CONSENSUS	1754	(-)	GRWAAW	S000198
POLLEN1LELAT52	1756	(-)	AGAAA	S000245
GT1CONSENSUS	1884	(+)	GRWAAW	S000198
GT1CONSENSUS	1885	(+)	GRWAAW	S000198
GATABOX	1891	(+)	GATA	S000039
ACGTATERD1	1902	(-)	ACGT	S000415
ACGTATERD1	1902	(+)	ACGT	S000415
POLLEN1LELAT52	1911	(+)	AGAAA	S000245
GT1CONSENSUS	1912	(+)	GRWAAW	S000198
INRNTPSADB	1938	(+)	YTCANTYY	S000395
INRNTPSADB	1944	(+)	YTCANTYY	S000395
INRNTPSADB	1951	(+)	YTCANTYY	S000395
POLLEN1LELAT52	1956	(-)	AGAAA	S000245
TATABOX2	155	(+)	TATAAAT	S000109
TATABOX2	219	(+)	TATAAAT	S000109
TATABOX2	229	(-)	TATAAAT	S000109
DPBFCOREDCDC3	281	(+)	ACACNNG	S000292
DPBFCOREDCDC3	511	(+)	ACACNNG	S000292
DPBFCOREDCDC3	514	(-)	ACACNNG	S000292
DPBFCOREDCDC3	630	(+)	ACACNNG	S000292
DPBFCOREDCDC3	633	(-)	ACACNNG	S000292
DPBFCOREDCDC3	713	(+)	ACACNNG	S000292
TATABOX2	1135	(+)	TATAAAT	S000109
TATABOX2	1306	(-)	TATAAAT	S000109
TATABOX2	1350	(-)	TATAAAT	S000109
TATABOX2	1355	(+)	TATAAAT	S000109
TATABOX2	1423	(-)	TATAAAT	S000109
DPBFCOREDCDC3	1495	(-)	ACACNNG	S000292
DPBFCOREDCDC3	1502	(+)	ACACNNG	S000292
DPBFCOREDCDC3	1839	(+)	ACACNNG	S000292
TATABOX2	1865	(+)	TATAAAT	S000109
RAV1AAT	55	(+)	CAACA	S000314
MYBCORE	118	(+)	CNGTTR	S000176
POLASIG1	129	(-)	AATAAA	S000080
RAV1AAT	374	(-)	CAACA	S000314
POLASIG1	393	(+)	AATAAA	S000080
POLASIG1	434	(-)	AATAAA	S000080
NAPINMOTIFBN	510	(+)	TACACAT	S000070
MYCATERD1	512	(-)	CATGTG	S000413
MYCATRD22	512	(+)	CACATG	S000174
MYCATRD22	514	(-)	CACATG	S000174
MYCATERD1	514	(+)	CATGTG	S000413
NAPINMOTIFBN	515	(-)	TACACAT	S000070
MYBCORE	555	(-)	CNGTTR	S000176
MYBCORE	558	(+)	CNGTTR	S000176
NAPINMOTIFBN	574	(-)	TACACAT	S000070
RAV1AAT	584	(-)	CAACA	S000314
MYBCORE	615	(+)	CNGTTR	S000176
NAPINMOTIFBN	629	(+)	TACACAT	S000070
MYCATERD1	631	(-)	CATGTG	S000413
MYCATRD22	631	(+)	CACATG	S000174
MYCATRD22	633	(-)	CACATG	S000174
MYCATERD1	633	(+)	CATGTG	S000413
NAPINMOTIFBN	634	(-)	TACACAT	S000070
NAPINMOTIFBN	676	(-)	TACACAT	S000070
RAV1AAT	689	(+)	CAACA	S000314
MYCATERD1	764	(-)	CATGTG	S000413
MYCATRD22	764	(+)	CACATG	S000174
POLASIG1	778	(+)	AATAAA	S000080
MARTBOX	802	(-)	TTWTWTTWTT	S000067
MARTBOX	805	(-)	TTWTWTTWTT	S000067
MYBCORE	1212	(+)	CNGTTR	S000176
MYBCORE	1235	(+)	CNGTTR	S000176
MYBCORE	1248	(+)	CNGTTR	S000176
RAV1AAT	1319	(+)	CAACA	S000314
POLASIG1	1458	(+)	AATAAA	S000080
MYCATRD22	1495	(-)	CACATG	S000174
MYCATERD1	1495	(+)	CATGTG	S000413
NAPINMOTIFBN	1496	(-)	TACACAT	S000070
MYBCORE	1638	(+)	CNGTTR	S000176
MARTBOX	1647	(-)	TTWTWTTWTT	S000067
MARTBOX	1648	(-)	TTWTWTTWTT	S000067
MARTBOX	1649	(-)	TTWTWTTWTT	S000067
MARTBOX	1650	(-)	TTWTWTTWTT	S000067
MARTBOX	1651	(-)	TTWTWTTWTT	S000067
RAV1AAT	1665	(+)	CAACA	S000314
POLASIG1	1684	(+)	AATAAA	S000080
RAV1AAT	1690	(+)	CAACA	S000314
MARTBOX	1782	(-)	TTWTWTTWTT	S000067
NAPINMOTIFBN	1798	(-)	TACACAT	S000070
RAV1AAT	1808	(-)	CAACA	S000314
MYCATERD1	1840	(-)	CATGTG	S000413
MYCATRD22	1840	(+)	CACATG	S000174
MYCATRD22	1842	(-)	CACATG	S000174
MYCATERD1	1842	(+)	CATGTG	S000413
POLASIG1	1858	(+)	AATAAA	S000080
POLASIG1	1877	(+)	AATAAA	S000080
MYB1AT	98	(-)	WAACCA	S000408
MYB1AT	667	(-)	WAACCA	S000408
MYB1AT	1164	(-)	WAACCA	S000408
MYB1AT	1283	(-)	WAACCA	S000408
MYB1AT	1299	(-)	WAACCA	S000408
MYB1AT	1678	(+)	WAACCA	S000408
MYB1AT	1871	(+)	WAACCA	S000408
WRKY71OS	19	(+)	TGAC	S000447
SEF4MOTIFGM7S	342	(+)	RTTTTTR	S000103
WRKY71OS	354	(+)	TGAC	S000447
WRKY71OS	399	(+)	TGAC	S000447
SEF4MOTIFGM7S	661	(-)	RTTTTTR	S000103
SEF4MOTIFGM7S	730	(-)	RTTTTTR	S000103
SEF4MOTIFGM7S	774	(-)	RTTTTTR	S000103
SEF4MOTIFGM7S	819	(-)	RTTTTTR	S000103
SEF4MOTIFGM7S	855	(-)	RTTTTTR	S000103
NODCON2GM	870	(-)	CTCTT	S000462
OSE2ROOTNODULE	870	(-)	CTCTT	S000468
NODCON2GM	887	(-)	CTCTT	S000462
OSE2ROOTNODULE	887	(-)	CTCTT	S000468
WRKY71OS	934	(-)	TGAC	S000447
NODCON2GM	944	(+)	CTCTT	S000462
OSE2ROOTNODULE	944	(+)	CTCTT	S000468
NODCON2GM	1014	(+)	CTCTT	S000462
OSE2ROOTNODULE	1014	(+)	CTCTT	S000468
WRKY71OS	1224	(+)	TGAC	S000447
WRKY71OS	1290	(-)	TGAC	S000447
NODCON2GM	1572	(+)	CTCTT	S000462
OSE2ROOTNODULE	1572	(+)	CTCTT	S000468
NODCON2GM	1741	(+)	CTCTT	S000462
OSE2ROOTNODULE	1741	(+)	CTCTT	S000468
REALPHALGLHCB21	97	(-)	AACCAA	S000362
REALPHALGLHCB21	285	(-)	AACCAA	S000362
REALPHALGLHCB21	1092	(-)	AACCAA	S000362
REALPHALGLHCB21	1679	(+)	AACCAA	S000362
REALPHALGLHCB21	1872	(+)	AACCAA	S000362
CCAATBOX1	132	(-)	CCAAT	S000030
ACGTABOX	151	(-)	TACGTA	S000130
ACGTABOX	151	(+)	TACGTA	S000130
TATAPVTRNALEU	209	(-)	TTTATATA	S000340
TATABOX4	209	(+)	TATATAA	S000111
POLASIG2	225	(-)	AATTAAA	S000081
CCAATBOX1	321	(-)	CCAAT	S000030
POLASIG3	810	(+)	AATAAT	S000088
POLASIG3	823	(+)	AATAAT	S000088
POLASIG3	849	(+)	AATAAT	S000088
POLASIG2	852	(+)	AATTAAA	S000081
POLASIG2	913	(+)	AATTAAA	S000081
CCAATBOX1	924	(-)	CCAAT	S000030
CCAATBOX1	1067	(-)	CCAAT	S000030
TATAPVTRNALEU	1125	(-)	TTTATATA	S000340
TATABOX4	1125	(+)	TATATAA	S000111
POLASIG2	1141	(-)	AATTAAA	S000081
TATAPVTRNALEU	1351	(+)	TTTATATA	S000340
TATABOX4	1352	(-)	TATATAA	S000111
TATAPVTRNALEU	1353	(-)	TTTATATA	S000340
TATABOX4	1353	(+)	TATATAA	S000111
GT1GMSCAM4	1581	(+)	GAAAAA	S000453
ANAERO1CONSENSUS	1596	(+)	AAACAAA	S000477
ANAERO1CONSENSUS	1617	(+)	AAACAAA	S000477
GT1GMSCAM4	1646	(+)	GAAAAA	S000453
ANAERO1CONSENSUS	1658	(+)	AAACAAA	S000477
GT1GMSCAM4	1754	(-)	GAAAAA	S000453
ANAERO1CONSENSUS	1765	(-)	AAACAAA	S000477
POLASIG3	1849	(+)	AATAAT	S000088
ACGTABOX	1901	(-)	TACGTA	S000130
ACGTABOX	1901	(+)	TACGTA	S000130
GT1GMSCAM4	1912	(+)	GAAAAA	S000453
RYREPEATBNNAPA	8	(-)	CATGCA	S000264
CCA1ATLHCB1	123	(-)	AAMAATCT	S000149
SEF1MOTIF	155	(-)	ATATTTAWW	S000006
TBOXATGAPB	199	(-)	ACTTTG	S000383
SORLREP3AT	240	(+)	TGTATATAT	S000488
MYBPZM	263	(-)	CCWACC	S000179
CCA1ATLHCB1	340	(-)	AAMAATCT	S000149
BIHD1OS	354	(-)	TGTCA	S000498
EECCRCAH1	378	(-)	GANTTNC	S000494
BIHD1OS	399	(-)	TGTCA	S000498
MYB2CONSENSUSAT	555	(+)	YAACKG	S000409
MYB2CONSENSUSAT	615	(-)	YAACKG	S000409
RYREPEATBNNAPA	708	(+)	CATGCA	S000264
EECCRCAH1	749	(-)	GANTTNC	S000494
BIHD1OS	933	(+)	TGTCA	S000498
SORLREP3AT	1046	(+)	TGTATATAT	S000488
SORLREP3AT	1054	(+)	TGTATATAT	S000488
MYBPZM	1094	(-)	CCWACC	S000179
TBOXATGAPB	1107	(+)	ACTTTG	S000383
MYBPZM	1213	(-)	CCWACC	S000179
MYB2CONSENSUSAT	1248	(-)	YAACKG	S000409
SEF1MOTIF	1304	(+)	ATATTTAWW	S000006
EECCRCAH1	1328	(+)	GANTTNC	S000494
SEF1MOTIF	1348	(+)	ATATTTAWW	S000006
CCA1ATLHCB1	1585	(+)	AAMAATCT	S000149
TBOXATGAPB	1671	(-)	ACTTTG	S000383
RYREPEATBNNAPA	1992	(+)	CATGCA	S000264
SURECOREATSULTR11	61	(+)	GAGAC	S000499
IBOXCORE	74	(+)	GATAA	S000199
AMYBOX1	76	(+)	TAACARA	S000020
AACACOREOSGLUB1	77	(+)	AACAAAC	S000353
TAAAGSTKST1	88	(-)	TAAAG	S000387
MARARS	229	(+)	WTTTATRTTTW	S000064
TAAAGSTKST1	387	(-)	TAAAG	S000387
CIACADIANLELHC	443	(+)	CAANNNNATC	S000252
P1BS	480	(-)	GNATATNC	S000459
P1BS	480	(+)	GNATATNC	S000459
SURECOREATSULTR11	524	(-)	GAGAC	S000499
MYB1LEPR	560	(+)	GTTAGTT	S000443
MYB1LEPR	620	(+)	GTTAGTT	S000443
CATATGGMSAUR	673	(-)	CATATG	S000370
CATATGGMSAUR	673	(+)	CATATG	S000370
RYREPEATLEGUMINBOX	708	(+)	CATGCAY	S000100
CIACADIANLELHC	755	(+)	CAANNNNATC	S000252
IBOXCORE	845	(+)	GATAA	S000199
BOXLCOREDCPAL	1094	(-)	ACCWWCC	S000492
-300ELEMENT	1107	(-)	TGHAAARK	S000122
ABRELATERD1	1179	(+)	ACGTG	S000414
BOXLCOREDCPAL	1213	(-)	ACCWWCC	S000492
WBOXNTERF3	1224	(+)	TGACY	S000457
AMYBOX1	1234	(-)	TAACARA	S000020
ABRELATERD1	1274	(+)	ACGTG	S000414
WBOXNTERF3	1289	(-)	TGACY	S000457
E2FCONSENSUS	1312	(+)	WTTSSCSS	S000476
E2FCONSENSUS	1324	(-)	WTTSSCSS	S000476
D2GMAUX28	1350	(-)	ATTTATATAAAT	S000329
D2GMAUX28	1350	(+)	ATTTATATAAAT	S000329
-300ELEMENT	1402	(+)	TGHAAARK	S000122
PYRIMIDINEBOXOSRAMY1A	1600	(-)	CCTTTT	S000259
CGCGBOXAT	1611	(-)	VCGCGB	S000501
CGCGBOXAT	1611	(+)	VCGCGB	S000501
PYRIMIDINEBOXOSRAMY1A	1624	(-)	CCTTTT	S000259
AACACOREOSGLUB1	1659	(+)	AACAAAC	S000353
CARGCW8GAT	1702	(-)	CWWWWWWWWG	S000431
CARGCW8GAT	1702	(+)	CWWWWWWWWG	S000431
MARARS	1861	(-)	WTTTATRTTTW	S000064
RYREPEATLEGUMINBOX	1992	(+)	CATGCAY	S000100
HEXMOTIFTAH3H4	19	(-)	ACGTCA	S000053
ASF1MOTIFCAMV	19	(+)	TGACG	S000024
TGACGTVMAMY	19	(+)	TGACGT	S000377
CBFHV	40	(+)	RYCGAC	S000497
ARFAT	61	(-)	TGTCTC	S000270
MYBGAHV	76	(+)	TAACAAA	S000181
GAREAT	76	(+)	TAACAAR	S000439
TELOBOXATEEF1AA1	90	(-)	AAACCCTAA	S000308
UP2ATMSD	91	(-)	AAACCCTA	S000472
MYBPLANT	95	(-)	MACCWAMC	S000167
AMMORESIIUDCRNIA1	263	(+)	GGWAGGGT	S000374
RBCSCONSENSUS	322	(-)	AATCCAA	S000127
L1BOXATPDF1	430	(-)	TAAATGYA	S000386
SP8BFIBSP8AIB	611	(-)	ACTGTGTA	S000183
CPBCSPOR	701	(+)	TATTAG	S000491
ANAERO3CONSENSUS	789	(+)	TCATCAC	S000479
AMYBOX2	842	(-)	TATCCAT	S000021
TATCCAYMOTIFOSRAMY3D	842	(-)	TATCCAY	S000256
TATCCAOSAMY	843	(-)	TATCCA	S000403
SREATMSD	844	(-)	TTATCC	S000470
MYBST1	844	(+)	GGATA	S000180
CTRMCAMV35S	871	(-)	TCTCTCTCT	S000460
GT1CORE	883	(+)	GGTTAA	S000125
ERELEE4	909	(-)	AWTTCAAA	S000037
SORLIP2AT	970	(+)	GGGCC	S000483
PREATPRODH	1063	(+)	ACTCAT	S000450
PROLAMINBOXOSGLUB1	1108	(-)	TGCAAAG	S000354
ZDNAFORMINGATCAB1	1177	(+)	ATACGTGT	S000321
ACGTABREMOTIFAOSOSEM	1178	(+)	TACGTGTC	S000281
ABREMOTIFAOSOSEM	1178	(+)	TACGTGTC	S000299
ACGTABREMOTIFA2OSEM	1179	(+)	ACGTGKC	S000394
GADOWNAT	1179	(+)	ACGTGTC	S000438
ELRECOREPCRP1	1223	(+)	TTGACC	S000142
WBOXATNPR1	1223	(+)	TTGAC	S000390
QELEMENTZMZM13	1224	(-)	AGGTCA	S000254
GARE1OSREP1	1234	(-)	TAACAGA	S000419
MYB2AT	1248	(-)	TAACTG	S000177
ACGTOSGLUB1	1272	(+)	GTACGTG	S000278
RHERPATEXPA7	1274	(-)	KCACGW	S000512
SV40COREENHAN	1282	(+)	GTGGWWHG	S000123
SP8BFIBSP8BIB	1419	(+)	TACTATT	S000184
-10PEHVPSBD	1543	(-)	TATTCT	S000392
SITEIIATCYTC	1713	(-)	TGGGCY	S000474
CAREOSREP1	1738	(+)	CAACTC	S000421
LECPLEACS2	1860	(+)	TAAAATAT	S000465
MYBCOREATCYCB1	1881	(+)	AACGG	S000502

## Sheet: HHA6
Factor or Site Name	Loc.(Str	.)	Signal	SITE #
CACTFTPPCA1	60	(-)	YACT	S000449
CACTFTPPCA1	122	(-)	YACT	S000449
CACTFTPPCA1	375	(-)	YACT	S000449
CACTFTPPCA1	390	(-)	YACT	S000449
CACTFTPPCA1	448	(-)	YACT	S000449
CACTFTPPCA1	853	(+)	YACT	S000449
CACTFTPPCA1	972	(-)	YACT	S000449
CACTFTPPCA1	992	(-)	YACT	S000449
CACTFTPPCA1	1074	(+)	YACT	S000449
CACTFTPPCA1	1101	(+)	YACT	S000449
CACTFTPPCA1	1148	(-)	YACT	S000449
CACTFTPPCA1	1203	(+)	YACT	S000449
CACTFTPPCA1	1250	(+)	YACT	S000449
CACTFTPPCA1	1343	(+)	YACT	S000449
CACTFTPPCA1	1352	(-)	YACT	S000449
CACTFTPPCA1	1357	(+)	YACT	S000449
CACTFTPPCA1	1371	(-)	YACT	S000449
CACTFTPPCA1	1455	(-)	YACT	S000449
CACTFTPPCA1	1466	(-)	YACT	S000449
CACTFTPPCA1	1605	(+)	YACT	S000449
CACTFTPPCA1	1622	(-)	YACT	S000449
CACTFTPPCA1	1680	(+)	YACT	S000449
CACTFTPPCA1	1698	(-)	YACT	S000449
CACTFTPPCA1	1721	(-)	YACT	S000449
CACTFTPPCA1	1775	(-)	YACT	S000449
CACTFTPPCA1	1933	(+)	YACT	S000449
CACTFTPPCA1	1943	(+)	YACT	S000449
CACTFTPPCA1	1973	(-)	YACT	S000449
CACTFTPPCA1	1994	(+)	YACT	S000449
DOFCOREZM	120	(+)	AAAG	S000265
DOFCOREZM	140	(+)	AAAG	S000265
DOFCOREZM	317	(-)	AAAG	S000265
DOFCOREZM	461	(+)	AAAG	S000265
DOFCOREZM	621	(-)	AAAG	S000265
DOFCOREZM	677	(+)	AAAG	S000265
DOFCOREZM	707	(+)	AAAG	S000265
DOFCOREZM	728	(+)	AAAG	S000265
DOFCOREZM	742	(-)	AAAG	S000265
DOFCOREZM	781	(+)	AAAG	S000265
DOFCOREZM	900	(-)	AAAG	S000265
DOFCOREZM	948	(-)	AAAG	S000265
DOFCOREZM	986	(+)	AAAG	S000265
DOFCOREZM	1085	(+)	AAAG	S000265
DOFCOREZM	1118	(+)	AAAG	S000265
DOFCOREZM	1131	(+)	AAAG	S000265
DOFCOREZM	1146	(+)	AAAG	S000265
DOFCOREZM	1252	(-)	AAAG	S000265
DOFCOREZM	1290	(-)	AAAG	S000265
DOFCOREZM	1345	(-)	AAAG	S000265
DOFCOREZM	1359	(-)	AAAG	S000265
DOFCOREZM	1561	(-)	AAAG	S000265
DOFCOREZM	1765	(+)	AAAG	S000265
DOFCOREZM	1836	(+)	AAAG	S000265
DOFCOREZM	1908	(+)	AAAG	S000265
ARR1AT	82	(-)	NGATT	S000454
ARR1AT	150	(+)	NGATT	S000454
ARR1AT	202	(-)	NGATT	S000454
ARR1AT	507	(+)	NGATT	S000454
ARR1AT	656	(-)	NGATT	S000454
ARR1AT	691	(-)	NGATT	S000454
ARR1AT	760	(-)	NGATT	S000454
ARR1AT	811	(+)	NGATT	S000454
ARR1AT	862	(-)	NGATT	S000454
ARR1AT	877	(+)	NGATT	S000454
ARR1AT	931	(+)	NGATT	S000454
ARR1AT	1126	(-)	NGATT	S000454
ARR1AT	1181	(+)	NGATT	S000454
ARR1AT	1221	(-)	NGATT	S000454
ARR1AT	1280	(-)	NGATT	S000454
ARR1AT	1338	(-)	NGATT	S000454
ARR1AT	1441	(+)	NGATT	S000454
GTGANTG10	300	(-)	GTGA	S000378
GTGANTG10	415	(+)	GTGA	S000378
GTGANTG10	430	(+)	GTGA	S000378
GTGANTG10	473	(+)	GTGA	S000378
GTGANTG10	604	(-)	GTGA	S000378
GTGANTG10	803	(-)	GTGA	S000378
GTGANTG10	916	(-)	GTGA	S000378
GTGANTG10	1001	(-)	GTGA	S000378
GTGANTG10	1342	(-)	GTGA	S000378
GTGANTG10	1356	(-)	GTGA	S000378
GTGANTG10	1456	(+)	GTGA	S000378
GTGANTG10	1463	(+)	GTGA	S000378
GTGANTG10	1544	(-)	GTGA	S000378
GTGANTG10	1782	(+)	GTGA	S000378
GTGANTG10	1932	(-)	GTGA	S000378
GTGANTG10	1942	(-)	GTGA	S000378
CAATBOX1	90	(+)	CAAT	S000028
CAATBOX1	152	(-)	CAAT	S000028
CAATBOX1	224	(-)	CAAT	S000028
CAATBOX1	351	(-)	CAAT	S000028
CAATBOX1	509	(-)	CAAT	S000028
CAATBOX1	528	(-)	CAAT	S000028
CAATBOX1	813	(-)	CAAT	S000028
CAATBOX1	861	(+)	CAAT	S000028
CAATBOX1	879	(-)	CAAT	S000028
CAATBOX1	1220	(+)	CAAT	S000028
CAATBOX1	1312	(+)	CAAT	S000028
CAATBOX1	1314	(-)	CAAT	S000028
CAATBOX1	1510	(-)	CAAT	S000028
CAATBOX1	1816	(+)	CAAT	S000028
CAATBOX1	1965	(-)	CAAT	S000028
ACGTATERD1	422	(-)	ACGT	S000415
ACGTATERD1	422	(+)	ACGT	S000415
ACGTATERD1	913	(-)	ACGT	S000415
ACGTATERD1	913	(+)	ACGT	S000415
ACGTATERD1	954	(-)	ACGT	S000415
ACGTATERD1	954	(+)	ACGT	S000415
ACGTATERD1	981	(-)	ACGT	S000415
ACGTATERD1	981	(+)	ACGT	S000415
ACGTATERD1	1402	(-)	ACGT	S000415
ACGTATERD1	1402	(+)	ACGT	S000415
ACGTATERD1	1780	(-)	ACGT	S000415
ACGTATERD1	1780	(+)	ACGT	S000415
ACGTATERD1	1790	(-)	ACGT	S000415
ACGTATERD1	1790	(+)	ACGT	S000415
WRKY71OS	107	(-)	TGAC	S000447
WRKY71OS	416	(+)	TGAC	S000447
WRKY71OS	431	(+)	TGAC	S000447
WRKY71OS	474	(+)	TGAC	S000447
WRKY71OS	915	(-)	TGAC	S000447
WRKY71OS	1107	(+)	TGAC	S000447
WRKY71OS	1218	(-)	TGAC	S000447
WRKY71OS	1316	(+)	TGAC	S000447
WRKY71OS	1427	(+)	TGAC	S000447
WRKY71OS	1595	(-)	TGAC	S000447
WRKY71OS	1629	(-)	TGAC	S000447
WRKY71OS	1670	(-)	TGAC	S000447
WRKY71OS	1731	(+)	TGAC	S000447
EBOXBNNAPA	287	(-)	CANNTG	S000144
MYCCONSENSUSAT	287	(-)	CANNTG	S000407
EBOXBNNAPA	287	(+)	CANNTG	S000144
MYCCONSENSUSAT	287	(+)	CANNTG	S000407
EBOXBNNAPA	591	(-)	CANNTG	S000144
MYCCONSENSUSAT	591	(-)	CANNTG	S000407
EBOXBNNAPA	591	(+)	CANNTG	S000144
MYCCONSENSUSAT	591	(+)	CANNTG	S000407
EBOXBNNAPA	920	(-)	CANNTG	S000144
MYCCONSENSUSAT	920	(-)	CANNTG	S000407
EBOXBNNAPA	920	(+)	CANNTG	S000144
MYCCONSENSUSAT	920	(+)	CANNTG	S000407
EBOXBNNAPA	1312	(-)	CANNTG	S000144
MYCCONSENSUSAT	1312	(-)	CANNTG	S000407
EBOXBNNAPA	1312	(+)	CANNTG	S000144
MYCCONSENSUSAT	1312	(+)	CANNTG	S000407
EBOXBNNAPA	1401	(-)	CANNTG	S000144
MYCCONSENSUSAT	1401	(-)	CANNTG	S000407
EBOXBNNAPA	1401	(+)	CANNTG	S000144
MYCCONSENSUSAT	1401	(+)	CANNTG	S000407
EBOXBNNAPA	1888	(-)	CANNTG	S000144
MYCCONSENSUSAT	1888	(-)	CANNTG	S000407
EBOXBNNAPA	1888	(+)	CANNTG	S000144
MYCCONSENSUSAT	1888	(+)	CANNTG	S000407
ROOTMOTIFTAPOX1	1170	(+)	ATATT	S000098
ROOTMOTIFTAPOX1	1394	(-)	ATATT	S000098
ROOTMOTIFTAPOX1	1419	(-)	ATATT	S000098
ROOTMOTIFTAPOX1	1422	(+)	ATATT	S000098
ROOTMOTIFTAPOX1	1477	(+)	ATATT	S000098
ROOTMOTIFTAPOX1	1492	(+)	ATATT	S000098
ROOTMOTIFTAPOX1	1845	(-)	ATATT	S000098
ROOTMOTIFTAPOX1	1846	(+)	ATATT	S000098
ROOTMOTIFTAPOX1	1862	(-)	ATATT	S000098
ROOTMOTIFTAPOX1	1868	(-)	ATATT	S000098
ROOTMOTIFTAPOX1	1882	(-)	ATATT	S000098
GATABOX	15	(-)	GATA	S000039
GATABOX	98	(-)	GATA	S000039
GATABOX	356	(-)	GATA	S000039
GATABOX	825	(-)	GATA	S000039
CURECORECR	889	(-)	GTAC	S000493
CURECORECR	889	(+)	GTAC	S000493
GATABOX	908	(-)	GATA	S000039
CURECORECR	993	(-)	GTAC	S000493
CURECORECR	993	(+)	GTAC	S000493
CURECORECR	1247	(-)	GTAC	S000493
CURECORECR	1247	(+)	GTAC	S000493
GATABOX	1329	(-)	GATA	S000039
GATABOX	1354	(-)	GATA	S000039
CURECORECR	1467	(-)	GTAC	S000493
CURECORECR	1467	(+)	GTAC	S000493
GATABOX	1473	(-)	GATA	S000039
CURECORECR	1604	(-)	GTAC	S000493
CURECORECR	1604	(+)	GTAC	S000493
GATABOX	1611	(+)	GATA	S000039
GATABOX	1686	(+)	GATA	S000039
BIHD1OS	106	(+)	TGTCA	S000498
MYB1AT	190	(+)	WAACCA	S000408
MYB1AT	195	(+)	WAACCA	S000408
TAAAGSTKST1	676	(+)	TAAAG	S000387
TAAAGSTKST1	706	(+)	TAAAG	S000387
MYB1AT	817	(-)	WAACCA	S000408
TAAAGSTKST1	985	(+)	TAAAG	S000387
TAAAGSTKST1	1084	(+)	TAAAG	S000387
BIHD1OS	1107	(-)	TGTCA	S000498
TAAAGSTKST1	1117	(+)	TAAAG	S000387
TAAAGSTKST1	1130	(+)	TAAAG	S000387
MYB1AT	1137	(+)	WAACCA	S000408
BIHD1OS	1316	(-)	TGTCA	S000498
TAAAGSTKST1	1359	(-)	TAAAG	S000387
BIHD1OS	1427	(-)	TGTCA	S000498
MYB1AT	1589	(-)	WAACCA	S000408
BIHD1OS	1594	(+)	TGTCA	S000498
BIHD1OS	1628	(+)	TGTCA	S000498
MYB1AT	1664	(-)	WAACCA	S000408
BIHD1OS	1669	(+)	TGTCA	S000498
BIHD1OS	1731	(-)	TGTCA	S000498
MYB1AT	1735	(+)	WAACCA	S000408
MYB1AT	1795	(+)	WAACCA	S000408
TAAAGSTKST1	1835	(+)	TAAAG	S000387
GT1CONSENSUS	32	(+)	GRWAAW	S000198
MYBCOREATCYCB1	134	(-)	AACGG	S000502
MYBCORE	206	(+)	CNGTTR	S000176
MYBCORE	252	(+)	CNGTTR	S000176
MYBCOREATCYCB1	335	(-)	AACGG	S000502
MYBCORE	556	(+)	CNGTTR	S000176
MYBCOREATCYCB1	639	(-)	AACGG	S000502
GT1CONSENSUS	698	(-)	GRWAAW	S000198
GT1CONSENSUS	959	(-)	GRWAAW	S000198
MYBCOREATCYCB1	1192	(+)	AACGG	S000502
MYBCOREATCYCB1	1449	(-)	AACGG	S000502
MYBCORE	1449	(+)	CNGTTR	S000176
GT1CONSENSUS	1471	(-)	GRWAAW	S000198
MYBCORE	1526	(+)	CNGTTR	S000176
GT1CONSENSUS	1540	(-)	GRWAAW	S000198
GT1CONSENSUS	1566	(+)	GRWAAW	S000198
MYBCORE	1631	(+)	CNGTTR	S000176
GT1CONSENSUS	1784	(+)	GRWAAW	S000198
MYBCOREATCYCB1	1874	(+)	AACGG	S000502
MYBCOREATCYCB1	1980	(-)	AACGG	S000502
MYBCORE	1980	(+)	CNGTTR	S000176
CARGCW8GAT	964	(-)	CWWWWWWWWG	S000431
CARGCW8GAT	964	(+)	CWWWWWWWWG	S000431
CARGCW8GAT	1296	(-)	CWWWWWWWWG	S000431
CARGCW8GAT	1296	(+)	CWWWWWWWWG	S000431
CARGCW8GAT	1476	(-)	CWWWWWWWWG	S000431
CARGCW8GAT	1476	(+)	CWWWWWWWWG	S000431
INRNTPSADB	88	(+)	YTCANTYY	S000395
GT1CORE	111	(-)	GGTTAA	S000125
INRNTPSADB	158	(+)	YTCANTYY	S000395
NODCON2GM	462	(-)	CTCTT	S000462
OSE2ROOTNODULE	462	(-)	CTCTT	S000468
NODCON2GM	493	(+)	CTCTT	S000462
OSE2ROOTNODULE	493	(+)	CTCTT	S000468
GT1CORE	669	(-)	GGTTAA	S000125
UP2ATMSD	714	(+)	AAACCCTA	S000472
UP2ATMSD	751	(+)	AAACCCTA	S000472
GT1CORE	934	(-)	GGTTAA	S000125
TATABOX5	957	(+)	TTATTT	S000203
TATABOX5	967	(-)	TTATTT	S000203
TATABOX5	976	(-)	TTATTT	S000203
UP2ATMSD	1078	(+)	AAACCCTA	S000472
UP2ATMSD	1111	(+)	AAACCCTA	S000472
UP2ATMSD	1159	(+)	AAACCCTA	S000472
GT1CORE	1234	(-)	GGTTAA	S000125
NODCON2GM	1288	(+)	CTCTT	S000462
OSE2ROOTNODULE	1288	(+)	CTCTT	S000468
TATABOX5	1333	(-)	TTATTT	S000203
INRNTPSADB	1341	(+)	YTCANTYY	S000395
TATABOX5	1756	(+)	TTATTT	S000203
NODCON2GM	1823	(+)	CTCTT	S000462
OSE2ROOTNODULE	1823	(+)	CTCTT	S000468
GT1CORE	1878	(+)	GGTTAA	S000125
INRNTPSADB	1931	(+)	YTCANTYY	S000395
INRNTPSADB	1941	(+)	YTCANTYY	S000395
NODCON2GM	1955	(+)	CTCTT	S000462
OSE2ROOTNODULE	1955	(+)	CTCTT	S000468
POLLEN1LELAT52	11	(-)	AGAAA	S000245
RYREPEATBNNAPA	39	(+)	CATGCA	S000264
POLLEN1LELAT52	118	(+)	AGAAA	S000245
SORLIP1AT	379	(-)	GCCAC	S000482
SORLIP1AT	394	(-)	GCCAC	S000482
WBOXNTERF3	416	(+)	TGACY	S000457
ABRELATERD1	422	(+)	ACGTG	S000414
SORLIP1AT	424	(-)	GCCAC	S000482
WBOXNTERF3	431	(+)	TGACY	S000457
SORLIP1AT	452	(-)	GCCAC	S000482
WBOXNTERF3	474	(+)	TGACY	S000457
TELOBOXATEEF1AA1	714	(+)	AAACCCTAA	S000308
TELOBOXATEEF1AA1	751	(+)	AAACCCTAA	S000308
RYREPEATBNNAPA	884	(-)	CATGCA	S000264
RYREPEATBNNAPA	927	(-)	CATGCA	S000264
BOXLCOREDCPAL	937	(+)	ACCWWCC	S000492
ACGTTBOX	953	(-)	AACGTT	S000132
ACGTTBOX	953	(+)	AACGTT	S000132
ACGTTBOX	980	(-)	AACGTT	S000132
ACGTTBOX	980	(+)	AACGTT	S000132
TELOBOXATEEF1AA1	1078	(+)	AAACCCTAA	S000308
TELOBOXATEEF1AA1	1111	(+)	AAACCCTAA	S000308
WBOXNTERF3	1217	(-)	TGACY	S000457
POLLEN1LELAT52	1253	(-)	AGAAA	S000245
ABRELATERD1	1401	(-)	ACGTG	S000414
ABRELATERD1	1402	(+)	ACGTG	S000414
BOXLCOREDCPAL	1517	(-)	ACCWWCC	S000492
BOXLCOREDCPAL	1713	(+)	ACCWWCC	S000492
ABRELATERD1	1780	(+)	ACGTG	S000414
BOXLCOREDCPAL	1806	(+)	ACCWWCC	S000492
POLLEN1LELAT52	1859	(+)	AGAAA	S000245
RYREPEATBNNAPA	1990	(+)	CATGCA	S000264
CIACADIANLELHC	76	(+)	CAANNNNATC	S000252
PRECONSCRHSP70A	147	(-)	SCGAYNRNNN	S000506
PRECONSCRHSP70A	149	(+)	SCGAYNRNNN	S000506
CPBCSPOR	216	(-)	TATTAG	S000491
S1FBOXSORPS1L21	220	(-)	ATGGTA	S000223
TATABOX4	279	(-)	TATATAA	S000111
SITEIIATCYTC	291	(+)	TGGGCY	S000474
SITEIIATCYTC	381	(-)	TGGGCY	S000474
ABRERATCAL	421	(+)	MACGYGB	S000507
CPBCSPOR	520	(-)	TATTAG	S000491
S1FBOXSORPS1L21	524	(-)	ATGGTA	S000223
TATABOX4	583	(-)	TATATAA	S000111
SITEIIATCYTC	595	(+)	TGGGCY	S000474
AMYBOX1	651	(+)	TAACARA	S000020
MYBGAHV	651	(+)	TAACAAA	S000181
GAREAT	651	(+)	TAACAAR	S000439
RYREPEATLEGUMINBOX	883	(-)	CATGCAY	S000100
RYREPEATLEGUMINBOX	926	(-)	CATGCAY	S000100
NTBBF1ARROLB	985	(-)	ACTTTA	S000273
S1FBOXSORPS1L21	994	(-)	ATGGTA	S000223
WBOXATNPR1	1218	(-)	TTGAC	S000390
CIACADIANLELHC	1265	(-)	CAANNNNATC	S000252
CPBCSPOR	1300	(+)	TATTAG	S000491
WBOXATNPR1	1315	(+)	TTGAC	S000390
TATABOX4	1324	(-)	TATATAA	S000111
CIACADIANLELHC	1332	(+)	CAANNNNATC	S000252
NTBBF1ARROLB	1358	(+)	ACTTTA	S000273
DPBFCOREDCDC3	1369	(-)	ACACNNG	S000292
ABRERATCAL	1400	(-)	MACGYGB	S000507
DPBFCOREDCDC3	1400	(+)	ACACNNG	S000292
DPBFCOREDCDC3	1401	(-)	ACACNNG	S000292
ABRERATCAL	1401	(+)	MACGYGB	S000507
WBOXATNPR1	1426	(+)	TTGAC	S000390
PRECONSCRHSP70A	1440	(+)	SCGAYNRNNN	S000506
MYB2CONSENSUSAT	1449	(-)	YAACKG	S000409
MYB2CONSENSUSAT	1631	(-)	YAACKG	S000409
AMYBOX1	1675	(-)	TAACARA	S000020
MYBGAHV	1675	(-)	TAACAAA	S000181
GAREAT	1675	(-)	TAACAAR	S000439
AMYBOX1	1723	(+)	TAACARA	S000020
MYBGAHV	1723	(+)	TAACAAA	S000181
GAREAT	1723	(+)	TAACAAR	S000439
NTBBF1ARROLB	1835	(-)	ACTTTA	S000273
CTRMCAMV35S	1946	(+)	TCTCTCTCT	S000460
CTRMCAMV35S	1948	(+)	TCTCTCTCT	S000460
CTRMCAMV35S	1950	(+)	TCTCTCTCT	S000460
MYB2CONSENSUSAT	1980	(-)	YAACKG	S000409
RYREPEATLEGUMINBOX	1990	(+)	CATGCAY	S000100
EECCRCAH1	33	(-)	GANTTNC	S000494
EECCRCAH1	143	(-)	GANTTNC	S000494
REALPHALGLHCB21	191	(+)	AACCAA	S000362
S1FSORPL21	218	(-)	ATGGTATT	S000215
TATAPVTRNALEU	278	(+)	TTTATATA	S000340
SEF3MOTIFGM	321	(-)	AACCCA	S000115
CCAATBOX1	351	(-)	CCAAT	S000030
T/GBOXATPIN2	421	(+)	AACGTG	S000458
RAV1AAT	478	(+)	CAACA	S000314
S1FSORPL21	522	(-)	ATGGTATT	S000215
TATAPVTRNALEU	582	(+)	TTTATATA	S000340
SEF3MOTIFGM	625	(-)	AACCCA	S000115
SURECOREATSULTR11	872	(+)	GAGAC	S000499
CCAATBOX1	879	(-)	CCAAT	S000030
REALPHALGLHCB21	1138	(+)	AACCAA	S000362
SURECOREATSULTR11	1242	(-)	GAGAC	S000499
-300ELEMENT	1290	(-)	TGHAAARK	S000122
POLASIG1	1298	(-)	AATAAA	S000080
POLASIG1	1334	(+)	AATAAA	S000080
CACGTGMOTIF	1401	(-)	CACGTG	S000042
CACGTGMOTIF	1401	(+)	CACGTG	S000042
RAV1AAT	1527	(-)	CAACA	S000314
GT1GMSCAM4	1540	(-)	GAAAAA	S000453
PYRIMIDINEBOXOSRAMY1A	1560	(+)	CCTTTT	S000259
-300ELEMENT	1761	(+)	TGHAAARK	S000122
PYRIMIDINEBOXOSRAMY1A	1764	(-)	CCTTTT	S000259
T/GBOXATPIN2	1779	(+)	AACGTG	S000458
GT1GMSCAM4	1784	(+)	GAAAAA	S000453
BOXIINTPATPB	12	(-)	ATAGAA	S000296
MYBPLANT	191	(+)	MACCWAMC	S000167
LEAFYATAG	349	(-)	CCAATGT	S000432
SORLIP2AT	381	(-)	GGGCC	S000483
BP5OSWX	420	(+)	CAACGTG	S000436
ABREOSRAB21	422	(+)	ACGTSSSC	S000012
BOXIIPCCHS	422	(+)	ACGTGGC	S000229
ACGTABREMOTIFA2OSEM	422	(+)	ACGTGKC	S000394
CBFHV	505	(-)	RYCGAC	S000497
TBOXATGAPB	741	(+)	ACTTTG	S000383
LTRE1HVBLT49	777	(+)	CCGAAA	S000250
PREATPRODH	789	(+)	ACTCAT	S000450
ANAERO3CONSENSUS	800	(+)	TCATCAC	S000479
TGACGTVMAMY	913	(-)	TGACGT	S000377
HEXMOTIFTAH3H4	913	(+)	ACGTCA	S000053
ASF1MOTIFCAMV	914	(-)	TGACG	S000024
MYCATERD1	920	(-)	CATGTG	S000413
MYCATRD22	920	(+)	CACATG	S000174
RYREPEATGMGY2	926	(-)	CATGCAT	S000105
ANAERO2CONSENSUS	944	(-)	AGCAGC	S000478
SORLREP3AT	1023	(-)	TGTATATAT	S000488
SURE2STPAT21	1099	(+)	AATACTAAT	S000185
CANBNNAPA	1199	(+)	CNAACAC	S000148
QELEMENTZMZM13	1216	(+)	AGGTCA	S000254
ELRECOREPCRP1	1217	(-)	TTGACC	S000142
TATABOXOSPAL	1275	(+)	TATTTAA	S000400
MYBPZM	1283	(+)	CCWACC	S000179
L1BOXATPDF1	1294	(-)	TAAATGYA	S000386
NAPINMOTIFBN	1412	(+)	TACACAT	S000070
IBOXCORE	1472	(-)	GATAA	S000199
SEF4MOTIFGM7S	1479	(+)	RTTTTTR	S000103
MYB2AT	1631	(-)	TAACTG	S000177
MYB1LEPR	1633	(+)	GTTAGTT	S000443
ERELEE4	1639	(-)	AWTTCAAA	S000037
SV40COREENHAN	1663	(+)	GTGGWWHG	S000123
REBETALGLHCB21	1684	(+)	CGGATA	S000363
MYBST1	1685	(+)	GGATA	S000180
RHERPATEXPA7	1780	(-)	KCACGW	S000512
E2FCONSENSUS	1812	(-)	WTTSSCSS	S000476
POLASIG3	1842	(+)	AATAAT	S000088
LTRECOREATCOR15	1925	(+)	CCGAC	S000153

## Sheet: HHA7
Factor or Site Name	Loc.(St	r.)	Signal Sequence	SITE #
DOFCOREZM	128	(+)	AAAG	S000265
DOFCOREZM	198	(+)	AAAG	S000265
DOFCOREZM	219	(+)	AAAG	S000265
DOFCOREZM	231	(+)	AAAG	S000265
DOFCOREZM	237	(+)	AAAG	S000265
DOFCOREZM	262	(+)	AAAG	S000265
DOFCOREZM	318	(+)	AAAG	S000265
DOFCOREZM	334	(+)	AAAG	S000265
DOFCOREZM	342	(+)	AAAG	S000265
DOFCOREZM	515	(+)	AAAG	S000265
DOFCOREZM	643	(+)	AAAG	S000265
DOFCOREZM	649	(+)	AAAG	S000265
DOFCOREZM	674	(+)	AAAG	S000265
DOFCOREZM	746	(+)	AAAG	S000265
DOFCOREZM	754	(+)	AAAG	S000265
DOFCOREZM	882	(+)	AAAG	S000265
DOFCOREZM	1010	(+)	AAAG	S000265
DOFCOREZM	1016	(+)	AAAG	S000265
DOFCOREZM	1041	(+)	AAAG	S000265
DOFCOREZM	1113	(+)	AAAG	S000265
DOFCOREZM	1121	(+)	AAAG	S000265
DOFCOREZM	1263	(+)	AAAG	S000265
DOFCOREZM	1269	(+)	AAAG	S000265
DOFCOREZM	1294	(+)	AAAG	S000265
DOFCOREZM	1366	(+)	AAAG	S000265
DOFCOREZM	1374	(+)	AAAG	S000265
DOFCOREZM	1547	(+)	AAAG	S000265
DOFCOREZM	1569	(+)	AAAG	S000265
DOFCOREZM	1607	(-)	AAAG	S000265
DOFCOREZM	1638	(-)	AAAG	S000265
DOFCOREZM	1649	(+)	AAAG	S000265
DOFCOREZM	1717	(-)	AAAG	S000265
DOFCOREZM	1737	(-)	AAAG	S000265
DOFCOREZM	1772	(+)	AAAG	S000265
DOFCOREZM	1786	(+)	AAAG	S000265
DOFCOREZM	1830	(+)	AAAG	S000265
DOFCOREZM	1872	(+)	AAAG	S000265
DOFCOREZM	1905	(+)	AAAG	S000265
GT1CONSENSUS	95	(+)	GRWAAW	S000198
GT1CONSENSUS	96	(+)	GRWAAW	S000198
GT1CONSENSUS	105	(-)	GRWAAW	S000198
GT1CONSENSUS	151	(+)	GRWAAW	S000198
GT1CONSENSUS	179	(+)	GRWAAW	S000198
GT1CONSENSUS	321	(+)	GRWAAW	S000198
GT1CONSENSUS	438	(+)	GRWAAW	S000198
GT1CONSENSUS	457	(+)	GRWAAW	S000198
GT1CONSENSUS	458	(+)	GRWAAW	S000198
GT1CONSENSUS	482	(+)	GRWAAW	S000198
GT1CONSENSUS	483	(+)	GRWAAW	S000198
GT1CONSENSUS	492	(-)	GRWAAW	S000198
GT1CONSENSUS	562	(+)	GRWAAW	S000198
GT1CONSENSUS	563	(+)	GRWAAW	S000198
GT1CONSENSUS	591	(+)	GRWAAW	S000198
GT1CONSENSUS	733	(+)	GRWAAW	S000198
GT1CONSENSUS	775	(+)	GRWAAW	S000198
GT1CONSENSUS	788	(+)	GRWAAW	S000198
GT1CONSENSUS	849	(+)	GRWAAW	S000198
GT1CONSENSUS	850	(+)	GRWAAW	S000198
GT1CONSENSUS	859	(-)	GRWAAW	S000198
GT1CONSENSUS	929	(+)	GRWAAW	S000198
GT1CONSENSUS	930	(+)	GRWAAW	S000198
GT1CONSENSUS	958	(+)	GRWAAW	S000198
GT1CONSENSUS	1100	(+)	GRWAAW	S000198
GT1CONSENSUS	1142	(+)	GRWAAW	S000198
GT1CONSENSUS	1155	(+)	GRWAAW	S000198
GT1CONSENSUS	1353	(+)	GRWAAW	S000198
GT1CONSENSUS	1395	(+)	GRWAAW	S000198
GT1CONSENSUS	1408	(+)	GRWAAW	S000198
GT1CONSENSUS	1803	(+)	GRWAAW	S000198
GT1CONSENSUS	1868	(+)	GRWAAW	S000198
CACTFTPPCA1	221	(-)	YACT	S000449
CACTFTPPCA1	233	(-)	YACT	S000449
CACTFTPPCA1	264	(-)	YACT	S000449
CACTFTPPCA1	289	(-)	YACT	S000449
CACTFTPPCA1	401	(-)	YACT	S000449
CACTFTPPCA1	421	(+)	YACT	S000449
CACTFTPPCA1	645	(-)	YACT	S000449
CACTFTPPCA1	813	(-)	YACT	S000449
CACTFTPPCA1	833	(+)	YACT	S000449
CACTFTPPCA1	1012	(-)	YACT	S000449
CACTFTPPCA1	1180	(-)	YACT	S000449
CACTFTPPCA1	1200	(+)	YACT	S000449
CACTFTPPCA1	1265	(-)	YACT	S000449
CACTFTPPCA1	1433	(-)	YACT	S000449
CACTFTPPCA1	1456	(+)	YACT	S000449
CACTFTPPCA1	1481	(-)	YACT	S000449
CACTFTPPCA1	1617	(-)	YACT	S000449
CACTFTPPCA1	1636	(+)	YACT	S000449
CACTFTPPCA1	1642	(+)	YACT	S000449
CACTFTPPCA1	1735	(+)	YACT	S000449
CACTFTPPCA1	1782	(-)	YACT	S000449
CACTFTPPCA1	1788	(-)	YACT	S000449
CACTFTPPCA1	1795	(-)	YACT	S000449
CACTFTPPCA1	1832	(-)	YACT	S000449
CACTFTPPCA1	1835	(-)	YACT	S000449
CACTFTPPCA1	1853	(-)	YACT	S000449
CACTFTPPCA1	1874	(-)	YACT	S000449
CACTFTPPCA1	1907	(-)	YACT	S000449
CACTFTPPCA1	1961	(-)	YACT	S000449
EBOXBNNAPA	410	(-)	CANNTG	S000144
MYCCONSENSUSAT	410	(-)	CANNTG	S000407
EBOXBNNAPA	410	(+)	CANNTG	S000144
MYCCONSENSUSAT	410	(+)	CANNTG	S000407
EBOXBNNAPA	432	(-)	CANNTG	S000144
MYCCONSENSUSAT	432	(-)	CANNTG	S000407
EBOXBNNAPA	432	(+)	CANNTG	S000144
MYCCONSENSUSAT	432	(+)	CANNTG	S000407
EBOXBNNAPA	609	(-)	CANNTG	S000144
MYCCONSENSUSAT	609	(-)	CANNTG	S000407
EBOXBNNAPA	609	(+)	CANNTG	S000144
MYCCONSENSUSAT	609	(+)	CANNTG	S000407
EBOXBNNAPA	822	(-)	CANNTG	S000144
MYCCONSENSUSAT	822	(-)	CANNTG	S000407
EBOXBNNAPA	822	(+)	CANNTG	S000144
MYCCONSENSUSAT	822	(+)	CANNTG	S000407
EBOXBNNAPA	976	(-)	CANNTG	S000144
MYCCONSENSUSAT	976	(-)	CANNTG	S000407
EBOXBNNAPA	976	(+)	CANNTG	S000144
MYCCONSENSUSAT	976	(+)	CANNTG	S000407
EBOXBNNAPA	1189	(-)	CANNTG	S000144
MYCCONSENSUSAT	1189	(-)	CANNTG	S000407
EBOXBNNAPA	1189	(+)	CANNTG	S000144
MYCCONSENSUSAT	1189	(+)	CANNTG	S000407
EBOXBNNAPA	1211	(-)	CANNTG	S000144
MYCCONSENSUSAT	1211	(-)	CANNTG	S000407
EBOXBNNAPA	1211	(+)	CANNTG	S000144
MYCCONSENSUSAT	1211	(+)	CANNTG	S000407
EBOXBNNAPA	1229	(-)	CANNTG	S000144
MYCCONSENSUSAT	1229	(-)	CANNTG	S000407
EBOXBNNAPA	1229	(+)	CANNTG	S000144
MYCCONSENSUSAT	1229	(+)	CANNTG	S000407
EBOXBNNAPA	1423	(-)	CANNTG	S000144
MYCCONSENSUSAT	1423	(-)	CANNTG	S000407
EBOXBNNAPA	1423	(+)	CANNTG	S000144
MYCCONSENSUSAT	1423	(+)	CANNTG	S000407
EBOXBNNAPA	1442	(-)	CANNTG	S000144
MYCCONSENSUSAT	1442	(-)	CANNTG	S000407
EBOXBNNAPA	1442	(+)	CANNTG	S000144
MYCCONSENSUSAT	1442	(+)	CANNTG	S000407
EBOXBNNAPA	1467	(-)	CANNTG	S000144
MYCCONSENSUSAT	1467	(-)	CANNTG	S000407
EBOXBNNAPA	1467	(+)	CANNTG	S000144
MYCCONSENSUSAT	1467	(+)	CANNTG	S000407
EBOXBNNAPA	1517	(-)	CANNTG	S000144
MYCCONSENSUSAT	1517	(-)	CANNTG	S000407
EBOXBNNAPA	1517	(+)	CANNTG	S000144
MYCCONSENSUSAT	1517	(+)	CANNTG	S000407
EBOXBNNAPA	1882	(-)	CANNTG	S000144
MYCCONSENSUSAT	1882	(-)	CANNTG	S000407
EBOXBNNAPA	1882	(+)	CANNTG	S000144
MYCCONSENSUSAT	1882	(+)	CANNTG	S000407
EBOXBNNAPA	1982	(-)	CANNTG	S000144
MYCCONSENSUSAT	1982	(-)	CANNTG	S000407
EBOXBNNAPA	1982	(+)	CANNTG	S000144
MYCCONSENSUSAT	1982	(+)	CANNTG	S000407
CAATBOX1	157	(+)	CAAT	S000028
CAATBOX1	250	(+)	CAAT	S000028
CAATBOX1	392	(+)	CAAT	S000028
CAATBOX1	450	(-)	CAAT	S000028
CAATBOX1	785	(-)	CAAT	S000028
CAATBOX1	804	(+)	CAAT	S000028
CAATBOX1	1152	(-)	CAAT	S000028
CAATBOX1	1171	(+)	CAAT	S000028
CAATBOX1	1405	(-)	CAAT	S000028
CAATBOX1	1530	(-)	CAAT	S000028
CAATBOX1	1542	(-)	CAAT	S000028
CAATBOX1	1555	(+)	CAAT	S000028
CAATBOX1	1700	(+)	CAAT	S000028
CAATBOX1	1745	(+)	CAAT	S000028
CAATBOX1	1995	(-)	CAAT	S000028
ARR1AT	19	(-)	NGATT	S000454
ARR1AT	49	(-)	NGATT	S000454
ARR1AT	74	(-)	NGATT	S000454
ARR1AT	251	(-)	NGATT	S000454
ARR1AT	461	(-)	NGATT	S000454
ARR1AT	541	(-)	NGATT	S000454
ARR1AT	699	(+)	NGATT	S000454
ARR1AT	908	(-)	NGATT	S000454
ARR1AT	1066	(+)	NGATT	S000454
ARR1AT	1319	(+)	NGATT	S000454
ARR1AT	1629	(-)	NGATT	S000454
ARR1AT	1713	(-)	NGATT	S000454
ARR1AT	1746	(-)	NGATT	S000454
ROOTMOTIFTAPOX1	26	(-)	ATATT	S000098
ROOTMOTIFTAPOX1	29	(+)	ATATT	S000098
ROOTMOTIFTAPOX1	103	(+)	ATATT	S000098
ROOTMOTIFTAPOX1	158	(-)	ATATT	S000098
ROOTMOTIFTAPOX1	159	(+)	ATATT	S000098
ROOTMOTIFTAPOX1	490	(+)	ATATT	S000098
ROOTMOTIFTAPOX1	857	(+)	ATATT	S000098
ROOTMOTIFTAPOX1	1219	(+)	ATATT	S000098
ROOTMOTIFTAPOX1	1556	(-)	ATATT	S000098
ROOTMOTIFTAPOX1	1819	(-)	ATATT	S000098
ROOTMOTIFTAPOX1	1892	(-)	ATATT	S000098
ROOTMOTIFTAPOX1	1976	(-)	ATATT	S000098
E2FCONSENSUS	92	(-)	WTTSSCSS	S000476
POLASIG1	163	(-)	AATAAA	S000080
E2FCONSENSUS	176	(-)	WTTSSCSS	S000476
POLASIG1	297	(-)	AATAAA	S000080
E2FCONSENSUS	311	(-)	WTTSSCSS	S000476
POLASIG1	363	(+)	AATAAA	S000080
WRKY71OS	418	(+)	TGAC	S000447
E2FCONSENSUS	425	(+)	WTTSSCSS	S000476
E2FCONSENSUS	479	(-)	WTTSSCSS	S000476
POLASIG1	575	(-)	AATAAA	S000080
E2FCONSENSUS	588	(-)	WTTSSCSS	S000476
WRKY71OS	661	(+)	TGAC	S000447
POLASIG1	709	(-)	AATAAA	S000080
E2FCONSENSUS	846	(-)	WTTSSCSS	S000476
POLASIG1	942	(-)	AATAAA	S000080
E2FCONSENSUS	955	(-)	WTTSSCSS	S000476
WRKY71OS	1028	(+)	TGAC	S000447
POLASIG1	1076	(-)	AATAAA	S000080
WRKY71OS	1183	(-)	TGAC	S000447
E2FCONSENSUS	1204	(+)	WTTSSCSS	S000476
WRKY71OS	1281	(+)	TGAC	S000447
POLASIG1	1329	(-)	AATAAA	S000080
WRKY71OS	1421	(-)	TGAC	S000447
E2FCONSENSUS	1460	(+)	WTTSSCSS	S000476
POLASIG1	1527	(-)	AATAAA	S000080
WRKY71OS	1658	(-)	TGAC	S000447
WRKY71OS	1688	(+)	TGAC	S000447
WRKY71OS	1694	(-)	TGAC	S000447
POLASIG1	1701	(+)	AATAAA	S000080
WRKY71OS	1765	(+)	TGAC	S000447
GATABOX	66	(+)	GATA	S000039
MYBCOREATCYCB1	117	(+)	AACGG	S000502
TATABOX5	164	(+)	TTATTT	S000203
TATABOX5	298	(+)	TTATTT	S000203
GATABOX	438	(+)	GATA	S000039
MYBCOREATCYCB1	504	(+)	AACGG	S000502
TATABOX5	576	(+)	TTATTT	S000203
MYBCOREATCYCB1	632	(+)	AACGG	S000502
TATABOX5	710	(+)	TTATTT	S000203
MYBCOREATCYCB1	730	(+)	AACGG	S000502
GATABOX	775	(+)	GATA	S000039
MYBCOREATCYCB1	871	(+)	AACGG	S000502
TATABOX5	943	(+)	TTATTT	S000203
MYBCOREATCYCB1	999	(+)	AACGG	S000502
TATABOX5	1077	(+)	TTATTT	S000203
MYBCOREATCYCB1	1097	(+)	AACGG	S000502
GATABOX	1142	(+)	GATA	S000039
MYBCOREATCYCB1	1252	(+)	AACGG	S000502
TATABOX5	1330	(+)	TTATTT	S000203
MYBCOREATCYCB1	1350	(+)	AACGG	S000502
GATABOX	1395	(+)	GATA	S000039
GATABOX	1533	(+)	GATA	S000039
GATABOX	1562	(+)	GATA	S000039
TATABOX5	1597	(+)	TTATTT	S000203
GATABOX	1850	(+)	GATA	S000039
GATABOX	1868	(+)	GATA	S000039
TATABOX5	1972	(-)	TTATTT	S000203
SEF4MOTIFGM7S	81	(+)	RTTTTTR	S000103
GT1GMSCAM4	96	(+)	GAAAAA	S000453
SEF4MOTIFGM7S	166	(+)	RTTTTTR	S000103
ACGTATERD1	184	(-)	ACGT	S000415
ACGTATERD1	184	(+)	ACGT	S000415
SEF4MOTIFGM7S	300	(+)	RTTTTTR	S000103
SEF4MOTIFGM7S	376	(-)	RTTTTTR	S000103
SEF4MOTIFGM7S	468	(+)	RTTTTTR	S000103
GT1GMSCAM4	483	(+)	GAAAAA	S000453
GT1GMSCAM4	563	(+)	GAAAAA	S000453
SEF4MOTIFGM7S	578	(+)	RTTTTTR	S000103
ACGTATERD1	596	(-)	ACGT	S000415
ACGTATERD1	596	(+)	ACGT	S000415
GT1GMSCAM4	788	(+)	GAAAAA	S000453
GT1GMSCAM4	850	(+)	GAAAAA	S000453
GT1GMSCAM4	930	(+)	GAAAAA	S000453
SEF4MOTIFGM7S	945	(+)	RTTTTTR	S000103
ACGTATERD1	963	(-)	ACGT	S000415
ACGTATERD1	963	(+)	ACGT	S000415
GT1GMSCAM4	1155	(+)	GAAAAA	S000453
GT1GMSCAM4	1408	(+)	GAAAAA	S000453
ACGTATERD1	1621	(-)	ACGT	S000415
ACGTATERD1	1621	(+)	ACGT	S000415
SEF4MOTIFGM7S	1703	(-)	RTTTTTR	S000103
WBOXNTERF3	661	(+)	TGACY	S000457
WBOXNTERF3	1028	(+)	TGACY	S000457
WBOXNTERF3	1281	(+)	TGACY	S000457
WBOXNTERF3	1420	(-)	TGACY	S000457
WBOXNTERF3	1657	(-)	TGACY	S000457
WBOXNTERF3	1693	(-)	TGACY	S000457
WBOXNTERF3	1765	(+)	TGACY	S000457
INRNTPSADB	108	(+)	YTCANTYY	S000395
INRNTPSADB	448	(-)	YTCANTYY	S000395
INRNTPSADB	495	(+)	YTCANTYY	S000395
INRNTPSADB	767	(-)	YTCANTYY	S000395
INRNTPSADB	862	(+)	YTCANTYY	S000395
INRNTPSADB	1662	(+)	YTCANTYY	S000395
ANAERO1CONSENSUS	194	(+)	AAACAAA	S000477
ANAERO1CONSENSUS	330	(+)	AAACAAA	S000477
IBOXCORE	438	(+)	GATAA	S000199
POLLEN1LELAT52	616	(+)	AGAAA	S000245
WBBOXPCWRKY1	659	(+)	TTTGACY	S000310
ELRECOREPCRP1	660	(+)	TTGACC	S000142
WBOXATNPR1	660	(+)	TTGAC	S000390
ANAERO1CONSENSUS	742	(+)	AAACAAA	S000477
IBOXCORE	775	(+)	GATAA	S000199
POLLEN1LELAT52	983	(+)	AGAAA	S000245
WBBOXPCWRKY1	1026	(+)	TTTGACY	S000310
ELRECOREPCRP1	1027	(+)	TTGACC	S000142
WBOXATNPR1	1027	(+)	TTGAC	S000390
ANAERO1CONSENSUS	1109	(+)	AAACAAA	S000477
IBOXCORE	1142	(+)	GATAA	S000199
POLLEN1LELAT52	1236	(+)	AGAAA	S000245
WBBOXPCWRKY1	1279	(+)	TTTGACY	S000310
ELRECOREPCRP1	1280	(+)	TTGACC	S000142
WBOXATNPR1	1280	(+)	TTGAC	S000390
ANAERO1CONSENSUS	1362	(+)	AAACAAA	S000477
IBOXCORE	1395	(+)	GATAA	S000199
ELRECOREPCRP1	1420	(-)	TTGACC	S000142
WBBOXPCWRKY1	1420	(-)	TTTGACY	S000310
WBOXATNPR1	1421	(-)	TTGAC	S000390
GTGANTG10	1641	(-)	GTGA	S000378
POLLEN1LELAT52	1646	(+)	AGAAA	S000245
GTGANTG10	1687	(+)	GTGA	S000378
GTGANTG10	1710	(+)	GTGA	S000378
WBBOXPCWRKY1	1763	(+)	TTTGACY	S000310
ELRECOREPCRP1	1764	(+)	TTGACC	S000142
WBOXATNPR1	1764	(+)	TTGAC	S000390
POLLEN1LELAT52	1828	(+)	AGAAA	S000245
GTGANTG10	1836	(+)	GTGA	S000378
IBOXCORE	1868	(+)	GATAA	S000199
GTGANTG10	1889	(+)	GTGA	S000378
CURECORECR	6	(-)	GTAC	S000493
CURECORECR	6	(+)	GTAC	S000493
MARTBOX	162	(+)	TTWTWTTWTT	S000067
MYBPLANT	240	(-)	MACCWAMC	S000167
MYB26PS	240	(+)	GTTAGGTT	S000182
MARTBOX	296	(+)	TTWTWTTWTT	S000067
MYBPZM	384	(-)	CCWACC	S000179
BOXLCOREDCPAL	384	(-)	ACCWWCC	S000492
RAV1AAT	569	(+)	CAACA	S000314
MARTBOX	574	(+)	TTWTWTTWTT	S000067
MYBPLANT	652	(-)	MACCWAMC	S000167
MYB26PS	652	(+)	GTTAGGTT	S000182
-300ELEMENT	787	(+)	TGHAAARK	S000122
MYBPZM	796	(-)	CCWACC	S000179
BOXLCOREDCPAL	796	(-)	ACCWWCC	S000492
RAV1AAT	936	(+)	CAACA	S000314
MARTBOX	941	(+)	TTWTWTTWTT	S000067
MYBPLANT	1019	(-)	MACCWAMC	S000167
MYB26PS	1019	(+)	GTTAGGTT	S000182
-300ELEMENT	1154	(+)	TGHAAARK	S000122
MYBPZM	1163	(-)	CCWACC	S000179
BOXLCOREDCPAL	1163	(-)	ACCWWCC	S000492
MYBPLANT	1272	(-)	MACCWAMC	S000167
MYB26PS	1272	(+)	GTTAGGTT	S000182
-300ELEMENT	1407	(+)	TGHAAARK	S000122
MYBPZM	1416	(-)	CCWACC	S000179
BOXLCOREDCPAL	1416	(-)	ACCWWCC	S000492
-300ELEMENT	1544	(+)	TGHAAARK	S000122
RAV1AAT	1876	(-)	CAACA	S000314
RAV1AAT	1909	(-)	CAACA	S000314
CURECORECR	1962	(-)	GTAC	S000493
CURECORECR	1962	(+)	GTAC	S000493
NTBBF1ARROLB	218	(-)	ACTTTA	S000273
TAAAGSTKST1	218	(+)	TAAAG	S000387
CCAATBOX1	391	(+)	CCAAT	S000030
MYBCORE	729	(-)	CNGTTR	S000176
MYB2CONSENSUSAT	729	(+)	YAACKG	S000409
CCAATBOX1	803	(+)	CCAAT	S000030
MYBCORE	1096	(-)	CNGTTR	S000176
MYB2CONSENSUSAT	1096	(+)	YAACKG	S000409
CCAATBOX1	1170	(+)	CCAAT	S000030
MYBCORE	1349	(-)	CNGTTR	S000176
MYB2CONSENSUSAT	1349	(+)	YAACKG	S000409
NTBBF1ARROLB	1546	(-)	ACTTTA	S000273
TAAAGSTKST1	1546	(+)	TAAAG	S000387
RYREPEATLEGUMINBOX	1632	(+)	CATGCAY	S000100
RYREPEATBNNAPA	1632	(+)	CATGCA	S000264
NTBBF1ARROLB	1904	(-)	ACTTTA	S000273
TAAAGSTKST1	1904	(+)	TAAAG	S000387
RYREPEATLEGUMINBOX	1984	(+)	CATGCAY	S000100
RYREPEATBNNAPA	1984	(+)	CATGCA	S000264
RYREPEATLEGUMINBOX	1985	(-)	CATGCAY	S000100
RYREPEATBNNAPA	1986	(-)	CATGCA	S000264
LECPLEACS2	159	(-)	TAAAATAT	S000465
PYRIMIDINEBOXOSRAMY1A	317	(-)	CCTTTT	S000259
BIHD1OS	418	(-)	TGTCA	S000498
BIHD1OS	1182	(+)	TGTCA	S000498
LECPLEACS2	1219	(-)	TAAAATAT	S000465
BOXIINTPATPB	1491	(+)	ATAGAA	S000296
CATATGGMSAUR	1517	(-)	CATATG	S000370
CATATGGMSAUR	1517	(+)	CATATG	S000370
NAPINMOTIFBN	1537	(+)	TACACAT	S000070
POLASIG3	1596	(-)	AATAAT	S000088
GAREAT	1609	(-)	TAACAAR	S000439
ACGTTBOX	1620	(-)	AACGTT	S000132
ACGTTBOX	1620	(+)	AACGTT	S000132
PYRIMIDINEBOXOSRAMY1A	1716	(+)	CCTTTT	S000259
DPBFCOREDCDC3	1752	(+)	ACACNNG	S000292
GAREAT	1790	(+)	TAACAAR	S000439
BOXIINTPATPB	1826	(+)	ATAGAA	S000296
CANBNNAPA	1875	(-)	CNAACAC	S000148
MYCATERD1	1882	(-)	CATGTG	S000413
MYCATRD22	1882	(+)	CACATG	S000174
CANBNNAPA	1908	(-)	CNAACAC	S000148
POLASIG3	1973	(+)	AATAAT	S000088
NAPINMOTIFBN	1980	(+)	TACACAT	S000070
DPBFCOREDCDC3	1981	(+)	ACACNNG	S000292
MYCATERD1	1982	(-)	CATGTG	S000413
MYCATRD22	1982	(+)	CACATG	S000174
RYREPEATVFLEB4	1984	(-)	CATGCATG	S000102
RYREPEATVFLEB4	1984	(+)	CATGCATG	S000102
RYREPEATGMGY2	1984	(+)	CATGCAT	S000105
RYREPEATGMGY2	1985	(-)	CATGCAT	S000105
NODCON2GM	286	(-)	CTCTT	S000462
OSE2ROOTNODULE	286	(-)	CTCTT	S000468
TATCCAOSAMY	436	(-)	TATCCA	S000403
SREATMSD	437	(-)	TTATCC	S000470
MYBST1	437	(+)	GGATA	S000180
EECCRCAH1	458	(-)	GANTTNC	S000494
ANAERO2CONSENSUS	1444	(-)	AGCAGC	S000478
-10PEHVPSBD	1488	(-)	TATTCT	S000392
-300CORE	1544	(+)	TGTAAAG	S000001
EMHVCHORD	1544	(+)	TGTAAAGT	S000452
TBOXATGAPB	1568	(-)	ACTTTG	S000383
AMYBOX1	1609	(-)	TAACARA	S000020
MYBGAHV	1609	(-)	TAACAAA	S000181
WBOXHVISO1	1657	(-)	TGACT	S000442
RHERPATEXPA7	1685	(-)	KCACGW	S000512
ASF1MOTIFCAMV	1688	(+)	TGACG	S000024
SEF3MOTIFGM	1759	(-)	AACCCA	S000115
LTRE1HVBLT49	1768	(+)	CCGAAA	S000250
ERELEE4	1941	(-)	AWTTCAAA	S000037
S1FBOXSORPS1L21	1947	(+)	ATGGTA	S000223
TATAPVTRNALEU	1967	(-)	TTTATATA	S000340
TATABOX4	1967	(+)	TATATAA	S000111
TATABOX2	1969	(+)	TATAAAT	S000109

## Sheet: HHA8
Factor or Site Name	Loc.(Str	.)	Signal Sequence	SITE #
DOFCOREZM	97	(+)	AAAG	S000265
DOFCOREZM	152	(+)	AAAG	S000265
DOFCOREZM	174	(+)	AAAG	S000265
DOFCOREZM	207	(+)	AAAG	S000265
DOFCOREZM	244	(+)	AAAG	S000265
DOFCOREZM	282	(+)	AAAG	S000265
DOFCOREZM	347	(-)	AAAG	S000265
DOFCOREZM	589	(+)	AAAG	S000265
DOFCOREZM	672	(+)	AAAG	S000265
DOFCOREZM	683	(+)	AAAG	S000265
DOFCOREZM	722	(+)	AAAG	S000265
DOFCOREZM	752	(+)	AAAG	S000265
DOFCOREZM	759	(+)	AAAG	S000265
DOFCOREZM	799	(+)	AAAG	S000265
DOFCOREZM	839	(+)	AAAG	S000265
DOFCOREZM	857	(-)	AAAG	S000265
DOFCOREZM	915	(+)	AAAG	S000265
DOFCOREZM	926	(+)	AAAG	S000265
DOFCOREZM	1051	(+)	AAAG	S000265
DOFCOREZM	1071	(-)	AAAG	S000265
DOFCOREZM	1080	(+)	AAAG	S000265
DOFCOREZM	1169	(-)	AAAG	S000265
DOFCOREZM	1222	(-)	AAAG	S000265
DOFCOREZM	1319	(-)	AAAG	S000265
DOFCOREZM	1383	(+)	AAAG	S000265
DOFCOREZM	1518	(-)	AAAG	S000265
DOFCOREZM	1553	(+)	AAAG	S000265
DOFCOREZM	1720	(+)	AAAG	S000265
DOFCOREZM	1727	(+)	AAAG	S000265
DOFCOREZM	1835	(-)	AAAG	S000265
DOFCOREZM	1851	(+)	AAAG	S000265
DOFCOREZM	1952	(-)	AAAG	S000265
ROOTMOTIFTAPOX1	124	(+)	ATATT	S000098
ROOTMOTIFTAPOX1	129	(+)	ATATT	S000098
ROOTMOTIFTAPOX1	329	(+)	ATATT	S000098
ROOTMOTIFTAPOX1	418	(-)	ATATT	S000098
ROOTMOTIFTAPOX1	421	(+)	ATATT	S000098
ROOTMOTIFTAPOX1	426	(+)	ATATT	S000098
ROOTMOTIFTAPOX1	458	(-)	ATATT	S000098
ROOTMOTIFTAPOX1	564	(+)	ATATT	S000098
ROOTMOTIFTAPOX1	569	(+)	ATATT	S000098
ROOTMOTIFTAPOX1	595	(-)	ATATT	S000098
ROOTMOTIFTAPOX1	596	(+)	ATATT	S000098
ROOTMOTIFTAPOX1	700	(-)	ATATT	S000098
ROOTMOTIFTAPOX1	739	(-)	ATATT	S000098
ROOTMOTIFTAPOX1	1037	(-)	ATATT	S000098
ROOTMOTIFTAPOX1	1088	(+)	ATATT	S000098
ROOTMOTIFTAPOX1	1105	(-)	ATATT	S000098
ROOTMOTIFTAPOX1	1146	(-)	ATATT	S000098
ROOTMOTIFTAPOX1	1147	(+)	ATATT	S000098
ROOTMOTIFTAPOX1	1238	(+)	ATATT	S000098
ROOTMOTIFTAPOX1	1446	(+)	ATATT	S000098
ROOTMOTIFTAPOX1	1451	(+)	ATATT	S000098
ROOTMOTIFTAPOX1	1540	(-)	ATATT	S000098
ROOTMOTIFTAPOX1	1599	(-)	ATATT	S000098
ROOTMOTIFTAPOX1	1899	(-)	ATATT	S000098
ROOTMOTIFTAPOX1	1900	(+)	ATATT	S000098
ROOTMOTIFTAPOX1	1942	(-)	ATATT	S000098
ROOTMOTIFTAPOX1	1943	(+)	ATATT	S000098
ACGTATERD1	34	(-)	ACGT	S000415
ACGTATERD1	34	(+)	ACGT	S000415
ACGTATERD1	74	(-)	ACGT	S000415
ACGTATERD1	74	(+)	ACGT	S000415
ACGTATERD1	82	(-)	ACGT	S000415
ACGTATERD1	82	(+)	ACGT	S000415
ACGTATERD1	170	(-)	ACGT	S000415
ACGTATERD1	170	(+)	ACGT	S000415
ACGTATERD1	216	(-)	ACGT	S000415
ACGTATERD1	216	(+)	ACGT	S000415
ACGTATERD1	270	(-)	ACGT	S000415
ACGTATERD1	270	(+)	ACGT	S000415
ACGTATERD1	278	(-)	ACGT	S000415
ACGTATERD1	278	(+)	ACGT	S000415
ACGTATERD1	467	(-)	ACGT	S000415
ACGTATERD1	467	(+)	ACGT	S000415
ACGTATERD1	609	(-)	ACGT	S000415
ACGTATERD1	609	(+)	ACGT	S000415
ACGTATERD1	1191	(-)	ACGT	S000415
ACGTATERD1	1191	(+)	ACGT	S000415
ACGTATERD1	1412	(-)	ACGT	S000415
ACGTATERD1	1412	(+)	ACGT	S000415
CACTFTPPCA1	209	(-)	YACT	S000449
CACTFTPPCA1	256	(-)	YACT	S000449
CACTFTPPCA1	579	(+)	YACT	S000449
CACTFTPPCA1	880	(+)	YACT	S000449
CACTFTPPCA1	902	(-)	YACT	S000449
CACTFTPPCA1	1132	(+)	YACT	S000449
CACTFTPPCA1	1174	(-)	YACT	S000449
CACTFTPPCA1	1290	(-)	YACT	S000449
CACTFTPPCA1	1301	(-)	YACT	S000449
CACTFTPPCA1	1405	(+)	YACT	S000449
CACTFTPPCA1	1443	(-)	YACT	S000449
CACTFTPPCA1	1501	(-)	YACT	S000449
CACTFTPPCA1	1506	(-)	YACT	S000449
CACTFTPPCA1	1526	(-)	YACT	S000449
CACTFTPPCA1	1555	(-)	YACT	S000449
CACTFTPPCA1	1603	(+)	YACT	S000449
CACTFTPPCA1	1606	(+)	YACT	S000449
CACTFTPPCA1	1770	(-)	YACT	S000449
CACTFTPPCA1	1866	(+)	YACT	S000449
CACTFTPPCA1	1889	(+)	YACT	S000449
CAATBOX1	92	(-)	CAAT	S000028
CAATBOX1	227	(+)	CAAT	S000028
CAATBOX1	374	(+)	CAAT	S000028
CAATBOX1	394	(-)	CAAT	S000028
CAATBOX1	475	(+)	CAAT	S000028
CAATBOX1	617	(+)	CAAT	S000028
CAATBOX1	744	(+)	CAAT	S000028
CAATBOX1	822	(+)	CAAT	S000028
CAATBOX1	826	(+)	CAAT	S000028
CAATBOX1	1012	(+)	CAAT	S000028
CAATBOX1	1018	(-)	CAAT	S000028
CAATBOX1	1145	(+)	CAAT	S000028
CAATBOX1	1149	(-)	CAAT	S000028
CAATBOX1	1353	(-)	CAAT	S000028
CAATBOX1	1474	(+)	CAAT	S000028
CAATBOX1	1489	(-)	CAAT	S000028
CAATBOX1	1531	(-)	CAAT	S000028
CAATBOX1	1755	(+)	CAAT	S000028
CAATBOX1	1814	(-)	CAAT	S000028
ARR1AT	472	(-)	NGATT	S000454
ARR1AT	614	(-)	NGATT	S000454
ARR1AT	665	(+)	NGATT	S000454
ARR1AT	704	(+)	NGATT	S000454
ARR1AT	823	(-)	NGATT	S000454
ARR1AT	884	(+)	NGATT	S000454
ARR1AT	953	(+)	NGATT	S000454
ARR1AT	1160	(+)	NGATT	S000454
ARR1AT	1272	(+)	NGATT	S000454
ARR1AT	1351	(+)	NGATT	S000454
ARR1AT	1359	(+)	NGATT	S000454
ARR1AT	1695	(+)	NGATT	S000454
ARR1AT	1731	(-)	NGATT	S000454
ARR1AT	1745	(+)	NGATT	S000454
ARR1AT	1779	(-)	NGATT	S000454
ARR1AT	1812	(+)	NGATT	S000454
ARR1AT	1830	(+)	NGATT	S000454
ARR1AT	1996	(-)	NGATT	S000454
WRKY71OS	46	(+)	TGAC	S000447
WRKY71OS	76	(-)	TGAC	S000447
WRKY71OS	134	(+)	TGAC	S000447
WRKY71OS	265	(+)	TGAC	S000447
WRKY71OS	339	(+)	TGAC	S000447
WRKY71OS	431	(+)	TGAC	S000447
WRKY71OS	574	(+)	TGAC	S000447
WRKY71OS	959	(+)	TGAC	S000447
WRKY71OS	1215	(-)	TGAC	S000447
WRKY71OS	1226	(+)	TGAC	S000447
WRKY71OS	1246	(-)	TGAC	S000447
WRKY71OS	1255	(-)	TGAC	S000447
WRKY71OS	1322	(+)	TGAC	S000447
WRKY71OS	1327	(+)	TGAC	S000447
WRKY71OS	1470	(-)	TGAC	S000447
WRKY71OS	1624	(+)	TGAC	S000447
WRKY71OS	1740	(+)	TGAC	S000447
GATABOX	119	(+)	GATA	S000039
GATABOX	335	(-)	GATA	S000039
GATABOX	371	(-)	GATA	S000039
GATABOX	415	(+)	GATA	S000039
GATABOX	460	(-)	GATA	S000039
GATABOX	464	(+)	GATA	S000039
GATABOX	606	(+)	GATA	S000039
GATABOX	741	(-)	GATA	S000039
GATABOX	762	(+)	GATA	S000039
GATABOX	1237	(+)	GATA	S000039
GATABOX	1314	(+)	GATA	S000039
GATABOX	1316	(-)	GATA	S000039
GATABOX	1480	(-)	GATA	S000039
GATABOX	1542	(-)	GATA	S000039
GATABOX	1928	(-)	GATA	S000039
GATABOX	1933	(+)	GATA	S000039
TATABOX5	108	(-)	TTATTT	S000203
TATABOX5	405	(-)	TTATTT	S000203
TATABOX5	449	(-)	TTATTT	S000203
TATABOX5	505	(-)	TTATTT	S000203
TATABOX5	548	(-)	TTATTT	S000203
TATABOX5	647	(-)	TTATTT	S000203
TATABOX5	783	(-)	TTATTT	S000203
TATABOX5	1031	(+)	TTATTT	S000203
TATABOX5	1123	(-)	TTATTT	S000203
TATABOX5	1163	(+)	TTATTT	S000203
TATABOX5	1463	(+)	TTATTT	S000203
TATABOX5	1906	(-)	TTATTT	S000203
TATABOX5	1958	(-)	TTATTT	S000203
WBOXNTERF3	46	(+)	TGACY	S000457
SEF4MOTIFGM7S	105	(-)	RTTTTTR	S000103
WBOXNTERF3	134	(+)	TGACY	S000457
CARGCW8GAT	314	(-)	CWWWWWWWWG	S000431
CARGCW8GAT	314	(+)	CWWWWWWWWG	S000431
WBOXNTERF3	339	(+)	TGACY	S000457
WBOXNTERF3	431	(+)	TGACY	S000457
SEF4MOTIFGM7S	442	(+)	RTTTTTR	S000103
SEF4MOTIFGM7S	502	(-)	RTTTTTR	S000103
SEF4MOTIFGM7S	557	(-)	RTTTTTR	S000103
WBOXNTERF3	574	(+)	TGACY	S000457
CARGCW8GAT	583	(-)	CWWWWWWWWG	S000431
CARGCW8GAT	583	(+)	CWWWWWWWWG	S000431
SEF4MOTIFGM7S	644	(-)	RTTTTTR	S000103
SEF4MOTIFGM7S	675	(+)	RTTTTTR	S000103
SEF4MOTIFGM7S	714	(+)	RTTTTTR	S000103
SEF4MOTIFGM7S	891	(+)	RTTTTTR	S000103
CARGCW8GAT	945	(-)	CWWWWWWWWG	S000431
CARGCW8GAT	945	(+)	CWWWWWWWWG	S000431
SEF4MOTIFGM7S	995	(-)	RTTTTTR	S000103
CARGCW8GAT	1012	(-)	CWWWWWWWWG	S000431
CARGCW8GAT	1012	(+)	CWWWWWWWWG	S000431
SEF4MOTIFGM7S	1120	(-)	RTTTTTR	S000103
SEF4MOTIFGM7S	1126	(-)	RTTTTTR	S000103
WBOXNTERF3	1214	(-)	TGACY	S000457
WBOXNTERF3	1226	(+)	TGACY	S000457
WBOXNTERF3	1245	(-)	TGACY	S000457
WBOXNTERF3	1254	(-)	TGACY	S000457
WBOXNTERF3	1327	(+)	TGACY	S000457
CARGCW8GAT	1461	(-)	CWWWWWWWWG	S000431
CARGCW8GAT	1461	(+)	CWWWWWWWWG	S000431
WBOXNTERF3	1624	(+)	TGACY	S000457
WBOXNTERF3	1740	(+)	TGACY	S000457
CARGCW8GAT	1755	(-)	CWWWWWWWWG	S000431
CARGCW8GAT	1755	(+)	CWWWWWWWWG	S000431
SEF4MOTIFGM7S	1893	(+)	RTTTTTR	S000103
TATABOX2	14	(-)	TATAAAT	S000109
GTGANTG10	45	(+)	GTGA	S000378
WBOXATNPR1	76	(-)	TTGAC	S000390
WBOXATNPR1	133	(+)	TTGAC	S000390
TATABOX2	186	(-)	TATAAAT	S000109
EBOXBNNAPA	197	(-)	CANNTG	S000144
MYCCONSENSUSAT	197	(-)	CANNTG	S000407
EBOXBNNAPA	197	(+)	CANNTG	S000144
MYCCONSENSUSAT	197	(+)	CANNTG	S000407
GTGANTG10	264	(+)	GTGA	S000378
TATABOX2	294	(-)	TATAAAT	S000109
TATABOX2	366	(-)	TATAAAT	S000109
GT1CONSENSUS	415	(+)	GRWAAW	S000198
WBOXATNPR1	430	(+)	TTGAC	S000390
TATABOX2	483	(-)	TATAAAT	S000109
GT1CONSENSUS	515	(+)	GRWAAW	S000198
EBOXBNNAPA	529	(-)	CANNTG	S000144
MYCCONSENSUSAT	529	(-)	CANNTG	S000407
EBOXBNNAPA	529	(+)	CANNTG	S000144
MYCCONSENSUSAT	529	(+)	CANNTG	S000407
GT1CONSENSUS	534	(+)	GRWAAW	S000198
WBOXATNPR1	573	(+)	TTGAC	S000390
TATABOX2	625	(-)	TATAAAT	S000109
GT1CONSENSUS	762	(+)	GRWAAW	S000198
GT1CONSENSUS	802	(+)	GRWAAW	S000198
GTGANTG10	923	(+)	GTGA	S000378
WBOXATNPR1	958	(+)	TTGAC	S000390
EBOXBNNAPA	962	(-)	CANNTG	S000144
MYCCONSENSUSAT	962	(-)	CANNTG	S000407
EBOXBNNAPA	962	(+)	CANNTG	S000144
MYCCONSENSUSAT	962	(+)	CANNTG	S000407
GT1CONSENSUS	985	(+)	GRWAAW	S000198
GT1CONSENSUS	1021	(+)	GRWAAW	S000198
TATABOX2	1090	(-)	TATAAAT	S000109
TATABOX2	1101	(+)	TATAAAT	S000109
TATABOX2	1137	(-)	TATAAAT	S000109
GTGANTG10	1206	(-)	GTGA	S000378
WBOXATNPR1	1215	(-)	TTGAC	S000390
WBOXATNPR1	1225	(+)	TTGAC	S000390
WBOXATNPR1	1246	(-)	TTGAC	S000390
GTGANTG10	1291	(+)	GTGA	S000378
WBOXATNPR1	1321	(+)	TTGAC	S000390
GTGANTG10	1368	(-)	GTGA	S000378
GTGANTG10	1471	(-)	GTGA	S000378
EBOXBNNAPA	1524	(-)	CANNTG	S000144
MYCCONSENSUSAT	1524	(-)	CANNTG	S000407
EBOXBNNAPA	1524	(+)	CANNTG	S000144
MYCCONSENSUSAT	1524	(+)	CANNTG	S000407
GTGANTG10	1527	(+)	GTGA	S000378
GT1CONSENSUS	1537	(+)	GRWAAW	S000198
GTGANTG10	1614	(-)	GTGA	S000378
EBOXBNNAPA	1636	(-)	CANNTG	S000144
MYCCONSENSUSAT	1636	(-)	CANNTG	S000407
EBOXBNNAPA	1636	(+)	CANNTG	S000144
MYCCONSENSUSAT	1636	(+)	CANNTG	S000407
GTGANTG10	1688	(+)	GTGA	S000378
WBOXATNPR1	1739	(+)	TTGAC	S000390
GT1CONSENSUS	1776	(+)	GRWAAW	S000198
GT1CONSENSUS	1933	(+)	GRWAAW	S000198
TATABOX2	1955	(+)	TATAAAT	S000109
POLASIG1	220	(+)	AATAAA	S000080
RAV1AAT	260	(-)	CAACA	S000314
POLASIG1	450	(+)	AATAAA	S000080
POLASIG1	768	(+)	AATAAA	S000080
POLASIG1	784	(+)	AATAAA	S000080
RAV1AAT	815	(+)	CAACA	S000314
POLASIG1	1013	(+)	AATAAA	S000080
POLASIG1	1118	(+)	AATAAA	S000080
POLASIG1	1124	(+)	AATAAA	S000080
RAV1AAT	1303	(-)	CAACA	S000314
RAV1AAT	1310	(-)	CAACA	S000314
RAV1AAT	1372	(+)	CAACA	S000314
RAV1AAT	1513	(-)	CAACA	S000314
RAV1AAT	1533	(-)	CAACA	S000314
RAV1AAT	1772	(-)	CAACA	S000314
POLASIG1	1907	(+)	AATAAA	S000080
POLASIG3	765	(+)	AATAAT	S000088
POLASIG3	1027	(-)	AATAAT	S000088
POLASIG3	1030	(-)	AATAAT	S000088
POLASIG3	1162	(-)	AATAAT	S000088
POLASIG3	1462	(-)	AATAAT	S000088
POLASIG3	1486	(-)	AATAAT	S000088
POLASIG3	1959	(+)	AATAAT	S000088
WBBOXPCWRKY1	132	(+)	TTTGACY	S000310
TAAAGSTKST1	173	(+)	TAAAG	S000387
TAAAGSTKST1	243	(+)	TAAAG	S000387
TAAAGSTKST1	281	(+)	TAAAG	S000387
CURECORECR	397	(-)	GTAC	S000493
CURECORECR	397	(+)	GTAC	S000493
WBBOXPCWRKY1	429	(+)	TTTGACY	S000310
MYB1AT	508	(+)	WAACCA	S000408
CURECORECR	540	(-)	GTAC	S000493
CURECORECR	540	(+)	GTAC	S000493
WBBOXPCWRKY1	572	(+)	TTTGACY	S000310
TAAAGSTKST1	588	(+)	TAAAG	S000387
MYB1AT	650	(+)	WAACCA	S000408
TAAAGSTKST1	721	(+)	TAAAG	S000387
WBBOXPCWRKY1	1224	(+)	TTTGACY	S000310
WBBOXPCWRKY1	1245	(-)	TTTGACY	S000310
CURECORECR	1556	(-)	GTAC	S000493
CURECORECR	1556	(+)	GTAC	S000493
MYB1AT	1561	(+)	WAACCA	S000408
WBBOXPCWRKY1	1738	(+)	TTTGACY	S000310
MYB1AT	1751	(+)	WAACCA	S000408
MYB1AT	1846	(+)	WAACCA	S000408
MYB1AT	1910	(+)	WAACCA	S000408
TAAAGSTKST1	1952	(-)	TAAAG	S000387
ELRECOREPCRP1	133	(+)	TTGACC	S000142
MARTBOX	348	(+)	TTWTWTTWTT	S000067
MARTBOX	349	(+)	TTWTWTTWTT	S000067
ELRECOREPCRP1	430	(+)	TTGACC	S000142
REALPHALGLHCB21	522	(-)	AACCAA	S000362
ELRECOREPCRP1	573	(+)	TTGACC	S000142
MARTBOX	765	(-)	TTWTWTTWTT	S000067
MARTBOX	768	(-)	TTWTWTTWTT	S000067
REALPHALGLHCB21	819	(+)	AACCAA	S000362
MARTBOX	1121	(-)	TTWTWTTWTT	S000067
WBOXHVISO1	1214	(-)	TGACT	S000442
WBOXHVISO1	1226	(+)	TGACT	S000442
ELRECOREPCRP1	1245	(-)	TTGACC	S000142
WBOXHVISO1	1254	(-)	TGACT	S000442
WBOXHVISO1	1327	(+)	TGACT	S000442
WBOXHVISO1	1624	(+)	TGACT	S000442
ELRECOREPCRP1	1739	(+)	TTGACC	S000142
REALPHALGLHCB21	1752	(+)	AACCAA	S000362
REALPHALGLHCB21	1847	(+)	AACCAA	S000362
REALPHALGLHCB21	1911	(+)	AACCAA	S000362
LTRECOREATCOR15	50	(+)	CCGAC	S000153
ANAERO1CONSENSUS	63	(+)	AAACAAA	S000477
BIHD1OS	265	(-)	TGTCA	S000498
LTRECOREATCOR15	343	(+)	CCGAC	S000153
LTRECOREATCOR15	435	(+)	CCGAC	S000153
INRNTPSADB	439	(+)	YTCANTYY	S000395
ACGTABOX	466	(-)	TACGTA	S000130
ACGTABOX	466	(+)	TACGTA	S000130
LTRECOREATCOR15	490	(+)	CCGAC	S000153
INRNTPSADB	581	(+)	YTCANTYY	S000395
ACGTABOX	608	(-)	TACGTA	S000130
ACGTABOX	608	(+)	TACGTA	S000130
ERELEE4	618	(+)	AWTTCAAA	S000037
POLLEN1LELAT52	681	(+)	AGAAA	S000245
SEF3MOTIFGM	691	(-)	AACCCA	S000115
SEF3MOTIFGM	730	(-)	AACCCA	S000115
ANAERO1CONSENSUS	776	(+)	AAACAAA	S000477
ANAERO1CONSENSUS	805	(+)	AAACAAA	S000477
CCAATBOX1	821	(+)	CCAAT	S000030
ERELEE4	827	(+)	AWTTCAAA	S000037
ERELEE4	834	(+)	AWTTCAAA	S000037
BIHD1OS	959	(-)	TGTCA	S000498
POLLEN1LELAT52	984	(+)	AGAAA	S000245
CCAATBOX1	1018	(-)	CCAAT	S000030
POLLEN1LELAT52	1053	(+)	AGAAA	S000245
SEF1MOTIF	1088	(+)	ATATTTAWW	S000006
SEF1MOTIF	1101	(-)	ATATTTAWW	S000006
POLLEN1LELAT52	1166	(-)	AGAAA	S000245
CIACADIANLELHC	1198	(+)	CAANNNNATC	S000252
CIACADIANLELHC	1314	(-)	CAANNNNATC	S000252
BIHD1OS	1322	(-)	TGTCA	S000498
INRNTPSADB	1351	(-)	YTCANTYY	S000395
SEF1MOTIF	1451	(+)	ATATTTAWW	S000006
BIHD1OS	1469	(+)	TGTCA	S000498
CIACADIANLELHC	1474	(+)	CAANNNNATC	S000252
CCAATBOX1	1489	(-)	CCAAT	S000030
SEF3MOTIFGM	1640	(-)	AACCCA	S000115
CCAATBOX1	1754	(+)	CCAAT	S000030
CANBNNAPA	1771	(-)	CNAACAC	S000148
CANBNNAPA	1794	(+)	CNAACAC	S000148
CANBNNAPA	1804	(+)	CNAACAC	S000148
INRNTPSADB	1812	(-)	YTCANTYY	S000395
SEF3MOTIFGM	1876	(+)	AACCCA	S000115
CANBNNAPA	1885	(+)	CNAACAC	S000148
ANAERO1CONSENSUS	1919	(+)	AAACAAA	S000477
CIACADIANLELHC	1922	(+)	CAANNNNATC	S000252
ERELEE4	1936	(+)	AWTTCAAA	S000037
SEF1MOTIF	1943	(+)	ATATTTAWW	S000006
ABRELATERD1	169	(-)	ACGTG	S000414
ABRELATERD1	215	(-)	ACGTG	S000414
POLASIG2	240	(+)	AATTAAA	S000081
IBOXCORE	415	(+)	GATAA	S000199
PREATPRODH	438	(+)	ACTCAT	S000450
EECCRCAH1	469	(-)	GANTTNC	S000494
PREATPRODH	580	(+)	ACTCAT	S000450
NTBBF1ARROLB	588	(-)	ACTTTA	S000273
EECCRCAH1	611	(-)	GANTTNC	S000494
TATABOX4	640	(+)	TATATAA	S000111
NTBBF1ARROLB	721	(-)	ACTTTA	S000273
IBOXCORE	762	(+)	GATAA	S000199
PYRIMIDINEBOXOSRAMY1A	798	(-)	CCTTTT	S000259
MYBPLANT	850	(+)	MACCWAMC	S000167
POLASIG2	859	(-)	AATTAAA	S000081
TATABOX4	870	(-)	TATATAA	S000111
TATABOX4	871	(+)	TATATAA	S000111
MYBPLANT	918	(-)	MACCWAMC	S000167
MYBPLANT	999	(+)	MACCWAMC	S000167
TATABOXOSPAL	1032	(+)	TATTTAA	S000400
PREATPRODH	1044	(+)	ACTCAT	S000450
ABRELATERD1	1190	(-)	ACGTG	S000414
PYRIMIDINEBOXOSRAMY1A	1221	(+)	CCTTTT	S000259
PYRIMIDINEBOXOSRAMY1A	1382	(-)	CCTTTT	S000259
POLASIG2	1424	(-)	AATTAAA	S000081
TATABOXOSPAL	1452	(+)	TATTTAA	S000400
EECCRCAH1	1776	(-)	GANTTNC	S000494
2SSEEDPROTBANAPA	1794	(+)	CAAACAC	S000143
2SSEEDPROTBANAPA	1804	(+)	CAAACAC	S000143
2SSEEDPROTBANAPA	1885	(+)	CAAACAC	S000143
IBOXCORE	1933	(+)	GATAA	S000199
TATABOXOSPAL	1944	(+)	TATTTAA	S000400
NTBBF1ARROLB	1951	(+)	ACTTTA	S000273
CBFHV	164	(+)	RYCGAC	S000497
DPBFCOREDCDC3	196	(+)	ACACNNG	S000292
RHERPATEXPA7	214	(+)	KCACGW	S000512
TGTCACACMCUCUMISIN	263	(-)	TGTCACA	S000422
SEBFCONSSTPR10A	264	(-)	YTGTCWC	S000391
WBOXNTCHN48	338	(+)	CTGACY	S000508
MYBCORE	386	(-)	CNGTTR	S000176
MYB2CONSENSUSAT	386	(+)	YAACKG	S000409
CBFHV	489	(+)	RYCGAC	S000497
GT1GMSCAM4	515	(+)	GAAAAA	S000453
MYBCORE	529	(-)	CNGTTR	S000176
MYB2CONSENSUSAT	529	(+)	YAACKG	S000409
QELEMENTZMZM13	574	(-)	AGGTCA	S000254
TATAPVTRNALEU	640	(-)	TTTATATA	S000340
TBOXATGAPB	671	(-)	ACTTTG	S000383
NODCON1GM	759	(+)	AAAGAT	S000461
OSE1ROOTNODULE	759	(+)	AAAGAT	S000467
TBOXATGAPB	838	(-)	ACTTTG	S000383
TATAPVTRNALEU	869	(+)	TTTATATA	S000340
NODCON2GM	899	(-)	CTCTT	S000462
OSE2ROOTNODULE	899	(-)	CTCTT	S000468
GT1GMSCAM4	985	(+)	GAAAAA	S000453
MYBPZM	1001	(+)	CCWACC	S000179
RHERPATEXPA7	1189	(+)	KCACGW	S000512
QELEMENTZMZM13	1244	(+)	AGGTCA	S000254
NODCON1GM	1317	(-)	AAAGAT	S000461
OSE1ROOTNODULE	1317	(-)	AAAGAT	S000467
CAREOSREP1	1364	(+)	CAACTC	S000421
ACGTTBOX	1411	(-)	AACGTT	S000132
ACGTTBOX	1411	(+)	AACGTT	S000132
SEBFCONSSTPR10A	1468	(+)	YTGTCWC	S000391
TGTCACACMCUCUMISIN	1469	(+)	TGTCACA	S000422
NODCON2GM	1545	(+)	CTCTT	S000462
OSE2ROOTNODULE	1545	(+)	CTCTT	S000468
LTRE1HVBLT49	1595	(+)	CCGAAA	S000250
WBOXNTCHN48	1623	(+)	CTGACY	S000508
LTRE1HVBLT49	1683	(-)	CCGAAA	S000250
MYBPZM	1706	(+)	CCWACC	S000179
CARGNCAT	1754	(-)	CCWWWWWWWWGG	S000446
CARGNCAT	1754	(+)	CCWWWWWWWWGG	S000446
DPBFCOREDCDC3	1807	(+)	ACACNNG	S000292
CAREOSREP1	1880	(+)	CAACTC	S000421
MYB1LEPR	3	(-)	GTTAGTT	S000443
MYBCOREATCYCB1	21	(-)	AACGG	S000502
AUXRETGA1GMGH3	72	(-)	TGACGTAA	S000234
TGACGTVMAMY	74	(-)	TGACGT	S000377
HEXMOTIFTAH3H4	74	(+)	ACGTCA	S000053
ASF1MOTIFCAMV	75	(-)	TGACG	S000024
REBETALGLHCB21	117	(+)	CGGATA	S000363
MYBST1	118	(+)	GGATA	S000180
-300ELEMENT	148	(+)	TGHAAARK	S000122
ACGTABREMOTIFAOSOSEM	167	(-)	TACGTGTC	S000281
ABREMOTIFAOSOSEM	167	(-)	TACGTGTC	S000299
ACGTABREMOTIFA2OSEM	167	(-)	ACGTGKC	S000394
GADOWNAT	167	(-)	ACGTGTC	S000438
MYCATERD1	197	(-)	CATGTG	S000413
MYCATRD22	197	(+)	CACATG	S000174
RYREPEATLEGUMINBOX	199	(+)	CATGCAY	S000100
RYREPEATGMGY2	199	(+)	CATGCAT	S000105
RYREPEATBNNAPA	199	(+)	CATGCA	S000264
S1FBOXSORPS1L21	249	(+)	ATGGTA	S000223
CGACGOSAMY3	271	(-)	CGACG	S000205
ANAERO2CONSENSUS	284	(+)	AGCAGC	S000478
GMHDLGMVSPB	314	(-)	CATTAATTAG	S000372
MYB2AT	386	(+)	TAACTG	S000177
CPBCSPOR	456	(-)	TATTAG	S000491
LTREATLTI78	489	(+)	ACCGACA	S000157
DRE2COREZMRAB17	489	(+)	ACCGAC	S000402
DRECRTCOREAT	489	(+)	RCCGAC	S000418
CELLCYCLESC	512	(+)	CACGAAAA	S000031
MYB26PS	850	(-)	GTTAGGTT	S000182
BOXIINTPATPB	982	(+)	ATAGAA	S000296
BOXLCOREDCPAL	1000	(+)	ACCWWCC	S000492
MARARS	1084	(+)	WTTTATRTTTW	S000064
SURE2STPAT21	1130	(+)	AATACTAAT	S000185
ABRERATCAL	1189	(-)	MACGYGB	S000507
T/GBOXATPIN2	1190	(-)	AACGTG	S000458
SORLIP5AT	1289	(+)	GAGTGAG	S000486
SORLIP2AT	1585	(+)	GGGCC	S000483
SURECOREATSULTR11	1690	(+)	GAGAC	S000499
AACACOREOSGLUB1	1920	(+)	AACAAAC	S000353
SITEIIATCYTC	1969	(-)	TGGGCY	S000474

## Sheet: HHA9
Factor or Site Name	Loc.(St	r.)	Signal Sequence	SITE #
DOFCOREZM	31	(+)	AAAG	S000265
DOFCOREZM	44	(+)	AAAG	S000265
DOFCOREZM	163	(-)	AAAG	S000265
DOFCOREZM	234	(+)	AAAG	S000265
DOFCOREZM	244	(+)	AAAG	S000265
DOFCOREZM	296	(+)	AAAG	S000265
DOFCOREZM	353	(-)	AAAG	S000265
DOFCOREZM	465	(+)	AAAG	S000265
DOFCOREZM	548	(+)	AAAG	S000265
DOFCOREZM	586	(+)	AAAG	S000265
DOFCOREZM	603	(+)	AAAG	S000265
DOFCOREZM	627	(+)	AAAG	S000265
DOFCOREZM	655	(+)	AAAG	S000265
DOFCOREZM	836	(-)	AAAG	S000265
DOFCOREZM	850	(-)	AAAG	S000265
DOFCOREZM	892	(-)	AAAG	S000265
DOFCOREZM	1004	(+)	AAAG	S000265
DOFCOREZM	1038	(-)	AAAG	S000265
DOFCOREZM	1122	(-)	AAAG	S000265
DOFCOREZM	1286	(-)	AAAG	S000265
DOFCOREZM	1299	(-)	AAAG	S000265
DOFCOREZM	1307	(-)	AAAG	S000265
DOFCOREZM	1357	(-)	AAAG	S000265
DOFCOREZM	1365	(-)	AAAG	S000265
DOFCOREZM	1401	(-)	AAAG	S000265
DOFCOREZM	1412	(+)	AAAG	S000265
DOFCOREZM	1423	(-)	AAAG	S000265
DOFCOREZM	1459	(-)	AAAG	S000265
DOFCOREZM	1473	(-)	AAAG	S000265
DOFCOREZM	1481	(-)	AAAG	S000265
DOFCOREZM	1502	(-)	AAAG	S000265
DOFCOREZM	1637	(-)	AAAG	S000265
DOFCOREZM	1694	(-)	AAAG	S000265
DOFCOREZM	1840	(+)	AAAG	S000265
DOFCOREZM	1867	(-)	AAAG	S000265
DOFCOREZM	1916	(+)	AAAG	S000265
DOFCOREZM	1929	(+)	AAAG	S000265
CACTFTPPCA1	19	(+)	YACT	S000449
CACTFTPPCA1	246	(-)	YACT	S000449
CACTFTPPCA1	326	(-)	YACT	S000449
CACTFTPPCA1	385	(-)	YACT	S000449
CACTFTPPCA1	467	(-)	YACT	S000449
CACTFTPPCA1	475	(-)	YACT	S000449
CACTFTPPCA1	550	(-)	YACT	S000449
CACTFTPPCA1	555	(-)	YACT	S000449
CACTFTPPCA1	605	(-)	YACT	S000449
CACTFTPPCA1	629	(-)	YACT	S000449
CACTFTPPCA1	788	(+)	YACT	S000449
CACTFTPPCA1	806	(-)	YACT	S000449
CACTFTPPCA1	868	(+)	YACT	S000449
CACTFTPPCA1	877	(-)	YACT	S000449
CACTFTPPCA1	924	(-)	YACT	S000449
CACTFTPPCA1	1006	(-)	YACT	S000449
CACTFTPPCA1	1014	(-)	YACT	S000449
CACTFTPPCA1	1240	(+)	YACT	S000449
CACTFTPPCA1	1258	(-)	YACT	S000449
CACTFTPPCA1	1399	(+)	YACT	S000449
CACTFTPPCA1	1471	(+)	YACT	S000449
CACTFTPPCA1	1500	(+)	YACT	S000449
CACTFTPPCA1	1748	(-)	YACT	S000449
CACTFTPPCA1	1766	(+)	YACT	S000449
CACTFTPPCA1	1865	(+)	YACT	S000449
CACTFTPPCA1	1918	(-)	YACT	S000449
CACTFTPPCA1	1943	(+)	YACT	S000449
CACTFTPPCA1	1969	(-)	YACT	S000449
CAATBOX1	15	(+)	CAAT	S000028
CAATBOX1	84	(+)	CAAT	S000028
CAATBOX1	102	(+)	CAAT	S000028
CAATBOX1	132	(+)	CAAT	S000028
CAATBOX1	260	(+)	CAAT	S000028
CAATBOX1	262	(-)	CAAT	S000028
CAATBOX1	490	(+)	CAAT	S000028
CAATBOX1	564	(-)	CAAT	S000028
CAATBOX1	592	(-)	CAAT	S000028
CAATBOX1	633	(-)	CAAT	S000028
CAATBOX1	659	(+)	CAAT	S000028
CAATBOX1	764	(+)	CAAT	S000028
CAATBOX1	819	(-)	CAAT	S000028
CAATBOX1	975	(+)	CAAT	S000028
CAATBOX1	998	(-)	CAAT	S000028
CAATBOX1	1029	(+)	CAAT	S000028
CAATBOX1	1086	(-)	CAAT	S000028
CAATBOX1	1116	(+)	CAAT	S000028
CAATBOX1	1152	(+)	CAAT	S000028
CAATBOX1	1442	(+)	CAAT	S000028
CAATBOX1	1468	(+)	CAAT	S000028
CAATBOX1	1506	(+)	CAAT	S000028
CAATBOX1	1542	(-)	CAAT	S000028
CAATBOX1	1751	(-)	CAAT	S000028
CAATBOX1	1834	(-)	CAAT	S000028
GT1CONSENSUS	73	(-)	GRWAAW	S000198
GT1CONSENSUS	115	(+)	GRWAAW	S000198
GT1CONSENSUS	299	(+)	GRWAAW	S000198
GT1CONSENSUS	354	(-)	GRWAAW	S000198
GT1CONSENSUS	420	(-)	GRWAAW	S000198
GT1CONSENSUS	696	(-)	GRWAAW	S000198
GT1CONSENSUS	714	(+)	GRWAAW	S000198
GT1CONSENSUS	768	(-)	GRWAAW	S000198
GT1CONSENSUS	831	(-)	GRWAAW	S000198
GT1CONSENSUS	893	(-)	GRWAAW	S000198
GT1CONSENSUS	933	(+)	GRWAAW	S000198
GT1CONSENSUS	959	(-)	GRWAAW	S000198
GT1CONSENSUS	1158	(-)	GRWAAW	S000198
GT1CONSENSUS	1221	(-)	GRWAAW	S000198
GT1CONSENSUS	1280	(-)	GRWAAW	S000198
GT1CONSENSUS	1281	(-)	GRWAAW	S000198
GT1CONSENSUS	1302	(-)	GRWAAW	S000198
GT1CONSENSUS	1317	(-)	GRWAAW	S000198
GT1CONSENSUS	1360	(-)	GRWAAW	S000198
GT1CONSENSUS	1490	(-)	GRWAAW	S000198
GT1CONSENSUS	1892	(+)	GRWAAW	S000198
WRKY71OS	47	(-)	TGAC	S000447
WRKY71OS	58	(-)	TGAC	S000447
WRKY71OS	250	(-)	TGAC	S000447
WRKY71OS	257	(+)	TGAC	S000447
WRKY71OS	368	(+)	TGAC	S000447
WRKY71OS	433	(+)	TGAC	S000447
WRKY71OS	443	(-)	TGAC	S000447
WRKY71OS	538	(-)	TGAC	S000447
WRKY71OS	589	(-)	TGAC	S000447
WRKY71OS	612	(-)	TGAC	S000447
WRKY71OS	641	(-)	TGAC	S000447
WRKY71OS	907	(+)	TGAC	S000447
WRKY71OS	982	(-)	TGAC	S000447
WRKY71OS	1094	(-)	TGAC	S000447
WRKY71OS	1454	(-)	TGAC	S000447
WRKY71OS	1648	(+)	TGAC	S000447
WRKY71OS	1658	(-)	TGAC	S000447
WRKY71OS	1793	(-)	TGAC	S000447
WRKY71OS	1827	(-)	TGAC	S000447
WRKY71OS	1878	(-)	TGAC	S000447
ACGTATERD1	969	(-)	ACGT	S000415
ACGTATERD1	969	(+)	ACGT	S000415
ACGTATERD1	993	(-)	ACGT	S000415
ACGTATERD1	993	(+)	ACGT	S000415
ACGTATERD1	1342	(-)	ACGT	S000415
ACGTATERD1	1342	(+)	ACGT	S000415
ACGTATERD1	1537	(-)	ACGT	S000415
ACGTATERD1	1537	(+)	ACGT	S000415
ACGTATERD1	1566	(-)	ACGT	S000415
ACGTATERD1	1566	(+)	ACGT	S000415
ACGTATERD1	1603	(-)	ACGT	S000415
ACGTATERD1	1603	(+)	ACGT	S000415
ACGTATERD1	1621	(-)	ACGT	S000415
ACGTATERD1	1621	(+)	ACGT	S000415
ACGTATERD1	1643	(-)	ACGT	S000415
ACGTATERD1	1643	(+)	ACGT	S000415
ACGTATERD1	1799	(-)	ACGT	S000415
ACGTATERD1	1799	(+)	ACGT	S000415
GTGANTG10	7	(+)	GTGA	S000378
GTGANTG10	347	(-)	GTGA	S000378
GTGANTG10	389	(+)	GTGA	S000378
GTGANTG10	551	(+)	GTGA	S000378
GTGANTG10	630	(+)	GTGA	S000378
GTGANTG10	867	(-)	GTGA	S000378
GTGANTG10	886	(-)	GTGA	S000378
GTGANTG10	1017	(+)	GTGA	S000378
GTGANTG10	1113	(-)	GTGA	S000378
GTGANTG10	1381	(-)	GTGA	S000378
GTGANTG10	1439	(-)	GTGA	S000378
GTGANTG10	1539	(+)	GTGA	S000378
GTGANTG10	1641	(-)	GTGA	S000378
GTGANTG10	1659	(-)	GTGA	S000378
GTGANTG10	1727	(-)	GTGA	S000378
GTGANTG10	1828	(-)	GTGA	S000378
GTGANTG10	1997	(-)	GTGA	S000378
MARTBOX	288	(-)	TTWTWTTWTT	S000067
MARTBOX	289	(-)	TTWTWTTWTT	S000067
MARTBOX	517	(-)	TTWTWTTWTT	S000067
MARTBOX	518	(-)	TTWTWTTWTT	S000067
MARTBOX	519	(-)	TTWTWTTWTT	S000067
MARTBOX	823	(+)	TTWTWTTWTT	S000067
MARTBOX	824	(+)	TTWTWTTWTT	S000067
MARTBOX	1057	(-)	TTWTWTTWTT	S000067
MARTBOX	1058	(-)	TTWTWTTWTT	S000067
MARTBOX	1059	(-)	TTWTWTTWTT	S000067
MARTBOX	1060	(-)	TTWTWTTWTT	S000067
MARTBOX	1061	(-)	TTWTWTTWTT	S000067
MARTBOX	1062	(-)	TTWTWTTWTT	S000067
MARTBOX	1921	(-)	TTWTWTTWTT	S000067
MARTBOX	1922	(-)	TTWTWTTWTT	S000067
SEF4MOTIFGM7S	143	(+)	RTTTTTR	S000103
SEF4MOTIFGM7S	176	(+)	RTTTTTR	S000103
SEF4MOTIFGM7S	394	(-)	RTTTTTR	S000103
SEF4MOTIFGM7S	506	(+)	RTTTTTR	S000103
SEF4MOTIFGM7S	691	(-)	RTTTTTR	S000103
SEF4MOTIFGM7S	701	(-)	RTTTTTR	S000103
SEF4MOTIFGM7S	844	(-)	RTTTTTR	S000103
SEF4MOTIFGM7S	1138	(-)	RTTTTTR	S000103
SEF4MOTIFGM7S	1226	(-)	RTTTTTR	S000103
SEF4MOTIFGM7S	1293	(-)	RTTTTTR	S000103
SEF4MOTIFGM7S	1623	(+)	RTTTTTR	S000103
SEF4MOTIFGM7S	1894	(-)	RTTTTTR	S000103
SEF4MOTIFGM7S	1904	(-)	RTTTTTR	S000103
SEF4MOTIFGM7S	1957	(+)	RTTTTTR	S000103
ARR1AT	11	(-)	NGATT	S000454
WBOXNTERF3	46	(-)	TGACY	S000457
ARR1AT	192	(-)	NGATT	S000454
WBOXNTERF3	249	(-)	TGACY	S000457
ARR1AT	264	(+)	NGATT	S000454
WBOXNTERF3	368	(+)	TGACY	S000457
WBOXNTERF3	442	(-)	TGACY	S000457
WBOXNTERF3	588	(-)	TGACY	S000457
ARR1AT	631	(+)	NGATT	S000454
WBOXNTERF3	640	(-)	TGACY	S000457
WBOXNTERF3	907	(+)	TGACY	S000457
ARR1AT	976	(-)	NGATT	S000454
WBOXNTERF3	981	(-)	TGACY	S000457
ARR1AT	1033	(-)	NGATT	S000454
WBOXNTERF3	1093	(-)	TGACY	S000457
ARR1AT	1117	(-)	NGATT	S000454
ARR1AT	1216	(+)	NGATT	S000454
ARR1AT	1435	(-)	NGATT	S000454
WBOXNTERF3	1453	(-)	TGACY	S000457
ARR1AT	1507	(-)	NGATT	S000454
ARR1AT	1540	(+)	NGATT	S000454
WBOXNTERF3	1792	(-)	TGACY	S000457
WBOXNTERF3	1877	(-)	TGACY	S000457
ARR1AT	1984	(-)	NGATT	S000454
WBOXHVISO1	46	(-)	TGACT	S000442
ROOTMOTIFTAPOX1	79	(+)	ATATT	S000098
ROOTMOTIFTAPOX1	85	(-)	ATATT	S000098
ROOTMOTIFTAPOX1	109	(-)	ATATT	S000098
ROOTMOTIFTAPOX1	138	(-)	ATATT	S000098
ROOTMOTIFTAPOX1	141	(+)	ATATT	S000098
WBOXHVISO1	249	(-)	TGACT	S000442
WBOXHVISO1	368	(+)	TGACT	S000442
WBOXHVISO1	442	(-)	TGACT	S000442
ROOTMOTIFTAPOX1	501	(+)	ATATT	S000098
WBOXHVISO1	588	(-)	TGACT	S000442
ROOTMOTIFTAPOX1	646	(-)	ATATT	S000098
WBOXHVISO1	907	(+)	TGACT	S000442
WBOXHVISO1	981	(-)	TGACT	S000442
WBOXHVISO1	1093	(-)	TGACT	S000442
ROOTMOTIFTAPOX1	1335	(+)	ATATT	S000098
ROOTMOTIFTAPOX1	1393	(+)	ATATT	S000098
WBOXHVISO1	1453	(-)	TGACT	S000442
WBOXHVISO1	1792	(-)	TGACT	S000442
WBOXHVISO1	1877	(-)	TGACT	S000442
ROOTMOTIFTAPOX1	1898	(-)	ATATT	S000098
ROOTMOTIFTAPOX1	1899	(+)	ATATT	S000098
GATABOX	115	(+)	GATA	S000039
GATABOX	123	(+)	GATA	S000039
EBOXBNNAPA	260	(-)	CANNTG	S000144
MYCCONSENSUSAT	260	(-)	CANNTG	S000407
EBOXBNNAPA	260	(+)	CANNTG	S000144
MYCCONSENSUSAT	260	(+)	CANNTG	S000407
GATABOX	422	(-)	GATA	S000039
EBOXBNNAPA	429	(-)	CANNTG	S000144
MYCCONSENSUSAT	429	(-)	CANNTG	S000407
EBOXBNNAPA	429	(+)	CANNTG	S000144
MYCCONSENSUSAT	429	(+)	CANNTG	S000407
EBOXBNNAPA	529	(-)	CANNTG	S000144
MYCCONSENSUSAT	529	(-)	CANNTG	S000407
EBOXBNNAPA	529	(+)	CANNTG	S000144
MYCCONSENSUSAT	529	(+)	CANNTG	S000407
GATABOX	579	(-)	GATA	S000039
EBOXBNNAPA	917	(-)	CANNTG	S000144
MYCCONSENSUSAT	917	(-)	CANNTG	S000407
EBOXBNNAPA	917	(+)	CANNTG	S000144
MYCCONSENSUSAT	917	(+)	CANNTG	S000407
GATABOX	961	(-)	GATA	S000039
EBOXBNNAPA	968	(-)	CANNTG	S000144
MYCCONSENSUSAT	968	(-)	CANNTG	S000407
EBOXBNNAPA	968	(+)	CANNTG	S000144
MYCCONSENSUSAT	968	(+)	CANNTG	S000407
GATABOX	1304	(-)	GATA	S000039
GATABOX	1334	(+)	GATA	S000039
GATABOX	1362	(-)	GATA	S000039
GATABOX	1392	(+)	GATA	S000039
GATABOX	1634	(-)	GATA	S000039
CCAATBOX1	14	(+)	CCAAT	S000030
WBOXATNPR1	47	(-)	TTGAC	S000390
WBOXATNPR1	58	(-)	TTGAC	S000390
WBOXATNPR1	250	(-)	TTGAC	S000390
CCAATBOX1	489	(+)	CCAAT	S000030
CCAATBOX1	592	(-)	CCAAT	S000030
CCAATBOX1	633	(-)	CCAAT	S000030
WBOXATNPR1	641	(-)	TTGAC	S000390
GT1CORE	809	(+)	GGTTAA	S000125
GT1CORE	839	(-)	GGTTAA	S000125
GT1CORE	861	(-)	GGTTAA	S000125
GT1CORE	927	(+)	GGTTAA	S000125
CCAATBOX1	1028	(+)	CCAAT	S000030
CCAATBOX1	1086	(-)	CCAAT	S000030
WBOXATNPR1	1094	(-)	TTGAC	S000390
GT1CORE	1105	(-)	GGTTAA	S000125
CCAATBOX1	1151	(+)	CCAAT	S000030
GT1CORE	1261	(+)	GGTTAA	S000125
GT1CORE	1288	(-)	GGTTAA	S000125
GT1CORE	1375	(-)	GGTTAA	S000125
GT1CORE	1404	(-)	GGTTAA	S000125
WBOXATNPR1	1454	(-)	TTGAC	S000390
CCAATBOX1	1467	(+)	CCAAT	S000030
WBOXATNPR1	1647	(+)	TTGAC	S000390
CCAATBOX1	1751	(-)	CCAAT	S000030
WBOXATNPR1	1793	(-)	TTGAC	S000390
WBOXATNPR1	1878	(-)	TTGAC	S000390
POLASIG3	96	(-)	AATAAT	S000088
POLLEN1LELAT52	242	(+)	AGAAA	S000245
POLLEN1LELAT52	298	(+)	AGAAA	S000245
POLASIG3	398	(+)	AATAAT	S000088
POLASIG3	483	(-)	AATAAT	S000088
POLASIG3	503	(-)	AATAAT	S000088
POLLEN1LELAT52	770	(-)	AGAAA	S000245
POLLEN1LELAT52	932	(+)	AGAAA	S000245
POLASIG3	937	(+)	AATAAT	S000088
POLASIG3	1020	(+)	AATAAT	S000088
POLASIG3	1030	(+)	AATAAT	S000088
POLLEN1LELAT52	1080	(-)	AGAAA	S000245
POLASIG3	1230	(+)	AATAAT	S000088
POLLEN1LELAT52	1325	(+)	AGAAA	S000245
POLLEN1LELAT52	1722	(-)	AGAAA	S000245
POLLEN1LELAT52	1869	(-)	AGAAA	S000245
BIHD1OS	57	(+)	TGTCA	S000498
GT1GMSCAM4	73	(-)	GAAAAA	S000453
BIHD1OS	257	(-)	TGTCA	S000498
GT1GMSCAM4	299	(+)	GAAAAA	S000453
TATABOX5	316	(+)	TTATTT	S000203
TATABOX5	397	(-)	TTATTT	S000203
BIHD1OS	433	(-)	TGTCA	S000498
TATABOX5	504	(+)	TTATTT	S000203
BIHD1OS	537	(+)	TGTCA	S000498
BIHD1OS	611	(+)	TGTCA	S000498
TATABOX5	674	(-)	TTATTT	S000203
TATABOX5	704	(-)	TTATTT	S000203
GT1GMSCAM4	768	(-)	GAAAAA	S000453
GT1GMSCAM4	933	(+)	GAAAAA	S000453
TATABOX5	936	(-)	TTATTT	S000203
GT1GMSCAM4	1158	(-)	GAAAAA	S000453
GT1GMSCAM4	1221	(-)	GAAAAA	S000453
TATABOX5	1229	(-)	TTATTT	S000203
GT1GMSCAM4	1280	(-)	GAAAAA	S000453
BIHD1OS	1648	(-)	TGTCA	S000498
BIHD1OS	1826	(+)	TGTCA	S000498
CARGCW8GAT	214	(-)	CWWWWWWWWG	S000431
CARGCW8GAT	214	(+)	CWWWWWWWWG	S000431
MYB1AT	808	(-)	WAACCA	S000408
MYB1AT	840	(+)	WAACCA	S000408
MYB1AT	926	(-)	WAACCA	S000408
MYB1AT	1132	(-)	WAACCA	S000408
MYB1AT	1260	(-)	WAACCA	S000408
MYB1AT	1289	(+)	WAACCA	S000408
NODCON1GM	1305	(-)	AAAGAT	S000461
OSE1ROOTNODULE	1305	(-)	AAAGAT	S000467
NODCON1GM	1363	(-)	AAAGAT	S000461
OSE1ROOTNODULE	1363	(-)	AAAGAT	S000467
NODCON1GM	1421	(-)	AAAGAT	S000461
OSE1ROOTNODULE	1421	(-)	AAAGAT	S000467
NODCON1GM	1479	(-)	AAAGAT	S000461
OSE1ROOTNODULE	1479	(-)	AAAGAT	S000467
CARGCW8GAT	1510	(-)	CWWWWWWWWG	S000431
CARGCW8GAT	1510	(+)	CWWWWWWWWG	S000431
NODCON1GM	1635	(-)	AAAGAT	S000461
OSE1ROOTNODULE	1635	(-)	AAAGAT	S000467
CARGCW8GAT	1694	(-)	CWWWWWWWWG	S000431
CARGCW8GAT	1694	(+)	CWWWWWWWWG	S000431
NODCON1GM	1840	(+)	AAAGAT	S000461
OSE1ROOTNODULE	1840	(+)	AAAGAT	S000467
-300ELEMENT	72	(-)	TGHAAARK	S000122
IBOXCORE	115	(+)	GATAA	S000199
WBBOXPCWRKY1	249	(-)	TTTGACY	S000310
RAV1AAT	275	(+)	CAACA	S000314
IBOXCORE	421	(-)	GATAA	S000199
RAV1AAT	426	(+)	CAACA	S000314
-300ELEMENT	545	(+)	TGHAAARK	S000122
WBBOXPCWRKY1	640	(-)	TTTGACY	S000310
RAV1AAT	688	(+)	CAACA	S000314
IBOXCORE	960	(-)	GATAA	S000199
ABRELATERD1	968	(-)	ACGTG	S000414
ABRELATERD1	969	(+)	ACGTG	S000414
-300ELEMENT	1000	(+)	TGHAAARK	S000122
WBBOXPCWRKY1	1093	(-)	TTTGACY	S000310
IBOXCORE	1303	(-)	GATAA	S000199
IBOXCORE	1361	(-)	GATAA	S000199
-300ELEMENT	1472	(-)	TGHAAARK	S000122
ABRELATERD1	1537	(+)	ACGTG	S000414
ABRELATERD1	1603	(+)	ACGTG	S000414
ABRELATERD1	1642	(-)	ACGTG	S000414
WBBOXPCWRKY1	1792	(-)	TTTGACY	S000310
-300ELEMENT	1836	(+)	TGHAAARK	S000122
WBBOXPCWRKY1	1877	(-)	TTTGACY	S000310
RAV1AAT	1950	(+)	CAACA	S000314
RAV1AAT	1988	(+)	CAACA	S000314
INRNTPSADB	100	(+)	YTCANTYY	S000395
DPBFCOREDCDC3	428	(+)	ACACNNG	S000292
INRNTPSADB	548	(-)	YTCANTYY	S000395
INRNTPSADB	562	(-)	YTCANTYY	S000395
DPBFCOREDCDC3	917	(-)	ACACNNG	S000292
DPBFCOREDCDC3	967	(+)	ACACNNG	S000292
INRNTPSADB	1504	(+)	YTCANTYY	S000395
DPBFCOREDCDC3	1604	(-)	ACACNNG	S000292
RBCSCONSENSUS	11	(+)	AATCCAA	S000127
POLASIG1	315	(-)	AATAAA	S000080
TATABOX3	328	(+)	TATTAAT	S000110
TATABOX3	340	(+)	TATTAAT	S000110
SORLIP1AT	468	(-)	GCCAC	S000482
LTRECOREATCOR15	558	(-)	CCGAC	S000153
POLASIG1	675	(+)	AATAAA	S000080
TATABOX3	879	(+)	TATTAAT	S000110
LTRECOREATCOR15	964	(+)	CCGAC	S000153
ABRERATCAL	967	(-)	MACGYGB	S000507
ABRERATCAL	968	(+)	MACGYGB	S000507
SORLIP1AT	971	(-)	GCCAC	S000482
SORLIP1AT	1007	(-)	GCCAC	S000482
SEF3MOTIFGM	1098	(+)	AACCCA	S000115
SEF3MOTIFGM	1107	(+)	AACCCA	S000115
RBCSCONSENSUS	1214	(-)	AATCCAA	S000127
SEF3MOTIFGM	1406	(+)	AACCCA	S000115
T/GBOXATPIN2	1536	(+)	AACGTG	S000458
RHERPATEXPA7	1537	(-)	KCACGW	S000512
T/GBOXATPIN2	1602	(+)	AACGTG	S000458
ABRERATCAL	1602	(+)	MACGYGB	S000507
RHERPATEXPA7	1641	(+)	KCACGW	S000512
T/GBOXATPIN2	1642	(-)	AACGTG	S000458
RHERPATEXPA7	1666	(+)	KCACGW	S000512
LTRECOREATCOR15	1888	(-)	CCGAC	S000153
POLASIG1	1960	(-)	AATAAA	S000080
RBCSCONSENSUS	1984	(+)	AATCCAA	S000127
SPHCOREZMC1	357	(+)	TCCATGCAT	S000154
RYREPEATLEGUMINBOX	359	(+)	CATGCAY	S000100
RYREPEATGMGY2	359	(+)	CATGCAT	S000105
RYREPEATBNNAPA	359	(+)	CATGCA	S000264
SREATMSD	421	(+)	TTATCC	S000470
MYBST1	422	(-)	GGATA	S000180
MYCATERD1	429	(-)	CATGTG	S000413
MYCATRD22	429	(+)	CACATG	S000174
WBOXNTCHN48	442	(-)	CTGACY	S000508
ANAERO1CONSENSUS	526	(+)	AAACAAA	S000477
TATABOXOSPAL	672	(-)	TATTTAA	S000400
PYRIMIDINEBOXOSRAMY1A	835	(+)	CCTTTT	S000259
REALPHALGLHCB21	841	(+)	AACCAA	S000362
SPHCOREZMC1	896	(+)	TCCATGCAT	S000154
RYREPEATLEGUMINBOX	898	(+)	CATGCAY	S000100
RYREPEATGMGY2	898	(+)	CATGCAT	S000105
RYREPEATBNNAPA	898	(+)	CATGCA	S000264
MYCATRD22	917	(-)	CACATG	S000174
MYCATERD1	917	(+)	CATGTG	S000413
SREATMSD	960	(+)	TTATCC	S000470
MYBST1	961	(-)	GGATA	S000180
ACGTABREMOTIFA2OSEM	966	(-)	ACGTGKC	S000394
CACGTGMOTIF	968	(-)	CACGTG	S000042
CACGTGMOTIF	968	(+)	CACGTG	S000042
ACGTABREMOTIFA2OSEM	969	(+)	ACGTGKC	S000394
WBOXNTCHN48	981	(-)	CTGACY	S000508
PYRIMIDINEBOXOSRAMY1A	1037	(+)	CCTTTT	S000259
ANAERO1CONSENSUS	1272	(-)	AAACAAA	S000477
REALPHALGLHCB21	1290	(+)	AACCAA	S000362
LECPLEACS2	1335	(-)	TAAAATAT	S000465
LECPLEACS2	1393	(-)	TAAAATAT	S000465
TATABOXOSPAL	1430	(+)	TATTTAA	S000400
MYBCOREATCYCB1	1494	(-)	AACGG	S000502
BP5OSWX	1535	(+)	CAACGTG	S000436
BP5OSWX	1601	(+)	CAACGTG	S000436
ACGTTBOX	1620	(-)	AACGTT	S000132
ACGTTBOX	1620	(+)	AACGTT	S000132
-10PEHVPSBD	1690	(+)	TATTCT	S000392
CURECORECR	1765	(-)	GTAC	S000493
CURECORECR	1765	(+)	GTAC	S000493
MYBCOREATCYCB1	1883	(+)	AACGG	S000502
-10PEHVPSBD	1962	(+)	TATTCT	S000392
ERELEE4	103	(+)	AWTTCAAA	S000037
SBOXATRBCS	202	(+)	CACCTCCA	S000500
WUSATAg	207	(-)	TTAATGG	S000433
AMYBOX1	211	(+)	TAACARA	S000020
MYBGAHV	211	(+)	TAACAAA	S000181
GAREAT	211	(+)	TAACAAR	S000439
POLASIG2	332	(+)	AATTAAA	S000081
TATCCAOSAMY	422	(+)	TATCCA	S000403
CANBNNAPA	425	(+)	CNAACAC	S000148
ELRECOREPCRP1	640	(-)	TTGACC	S000142
SORLREP3AT	647	(-)	TGTATATAT	S000488
NAPINMOTIFBN	918	(-)	TACACAT	S000070
REBETALGLHCB21	961	(-)	CGGATA	S000363
GADOWNAT	966	(-)	ACGTGTC	S000438
ABREATRD22	967	(+)	RYACGTGGYR	S000013
GBOXLERBCS	967	(+)	MCACGTGGC	S000041
EMBP1TAEM	968	(+)	CACGTGGC	S000119
ABREATCONSENSUS	968	(+)	YACGTGGC	S000406
IRO2OS	968	(+)	CACGTGG	S000505
BOXIIPCCHS	969	(+)	ACGTGGC	S000229
LRENPCABE	969	(+)	ACGTGGCA	S000231
MYB2AT	1102	(-)	TAACTG	S000177
MYB2CONSENSUSAT	1102	(-)	YAACKG	S000409
MYBCORE	1102	(+)	CNGTTR	S000176
NODCON2GM	1120	(+)	CTCTT	S000462
OSE2ROOTNODULE	1120	(+)	CTCTT	S000468
PYRIMIDINEBOXHVEPB1	1279	(+)	TTTTTTCC	S000298
TAAAGSTKST1	1286	(-)	TAAAG	S000387
CEREGLUBOX2PSLEGA	1414	(-)	TGAAAACT	S000033
TBOXATGAPB	1458	(+)	ACTTTG	S000383
QARBNEXTA	1602	(+)	AACGTGT	S000244
ASF1MOTIFCAMV	1657	(-)	TGACG	S000024
CBFHV	1679	(+)	RYCGAC	S000497
MARARS	1697	(+)	WTTTATRTTTW	S000064
LTRE1HVBLT49	1711	(-)	CCGAAA	S000250
SP8BFIBSP8BIB	1766	(+)	TACTATT	S000184
TGTCACACMCUCUMISIN	1826	(+)	TGTCACA	S000422
TATAPVTRNALEU	1847	(-)	TTTATATA	S000340
TATABOX4	1847	(+)	TATATAA	S000111
SORLIP2AT	1857	(-)	GGGCC	S000483
EECCRCAH1	1981	(-)	GANTTNC	S000494

## Sheet: HHA10
Factor or Site Name	Loc.(St	r.)	Signal Sequence	SITE #
DOFCOREZM	74	(-)	AAAG	S000265
DOFCOREZM	79	(-)	AAAG	S000265
DOFCOREZM	133	(-)	AAAG	S000265
DOFCOREZM	183	(-)	AAAG	S000265
DOFCOREZM	287	(+)	AAAG	S000265
DOFCOREZM	355	(-)	AAAG	S000265
DOFCOREZM	370	(+)	AAAG	S000265
DOFCOREZM	388	(-)	AAAG	S000265
DOFCOREZM	403	(+)	AAAG	S000265
DOFCOREZM	418	(-)	AAAG	S000265
DOFCOREZM	512	(-)	AAAG	S000265
DOFCOREZM	525	(+)	AAAG	S000265
DOFCOREZM	693	(-)	AAAG	S000265
DOFCOREZM	748	(-)	AAAG	S000265
DOFCOREZM	811	(+)	AAAG	S000265
DOFCOREZM	955	(-)	AAAG	S000265
DOFCOREZM	1148	(-)	AAAG	S000265
DOFCOREZM	1184	(+)	AAAG	S000265
DOFCOREZM	1203	(-)	AAAG	S000265
DOFCOREZM	1224	(+)	AAAG	S000265
DOFCOREZM	1282	(+)	AAAG	S000265
DOFCOREZM	1378	(-)	AAAG	S000265
DOFCOREZM	1411	(+)	AAAG	S000265
DOFCOREZM	1436	(-)	AAAG	S000265
DOFCOREZM	1456	(-)	AAAG	S000265
DOFCOREZM	1600	(-)	AAAG	S000265
DOFCOREZM	1765	(-)	AAAG	S000265
DOFCOREZM	1788	(+)	AAAG	S000265
DOFCOREZM	1795	(-)	AAAG	S000265
DOFCOREZM	1848	(+)	AAAG	S000265
DOFCOREZM	1920	(-)	AAAG	S000265
DOFCOREZM	1968	(+)	AAAG	S000265
DOFCOREZM	1979	(-)	AAAG	S000265
CAATBOX1	200	(-)	CAAT	S000028
CAATBOX1	213	(-)	CAAT	S000028
CAATBOX1	310	(-)	CAAT	S000028
CAATBOX1	340	(+)	CAAT	S000028
CAATBOX1	342	(-)	CAAT	S000028
CAATBOX1	445	(+)	CAAT	S000028
CAATBOX1	652	(+)	CAAT	S000028
CAATBOX1	664	(+)	CAAT	S000028
CAATBOX1	726	(+)	CAAT	S000028
CAATBOX1	738	(+)	CAAT	S000028
CAATBOX1	922	(+)	CAAT	S000028
CAATBOX1	935	(+)	CAAT	S000028
CAATBOX1	944	(+)	CAAT	S000028
CAATBOX1	995	(+)	CAAT	S000028
CAATBOX1	1013	(+)	CAAT	S000028
CAATBOX1	1047	(+)	CAAT	S000028
CAATBOX1	1057	(-)	CAAT	S000028
CAATBOX1	1144	(+)	CAAT	S000028
CAATBOX1	1174	(+)	CAAT	S000028
CAATBOX1	1210	(-)	CAAT	S000028
CAATBOX1	1274	(+)	CAAT	S000028
CAATBOX1	1357	(+)	CAAT	S000028
CAATBOX1	1364	(-)	CAAT	S000028
CAATBOX1	1426	(-)	CAAT	S000028
CAATBOX1	1445	(+)	CAAT	S000028
CAATBOX1	1672	(-)	CAAT	S000028
CAATBOX1	1705	(-)	CAAT	S000028
CAATBOX1	1715	(+)	CAAT	S000028
CAATBOX1	1778	(-)	CAAT	S000028
CAATBOX1	1901	(+)	CAAT	S000028
CAATBOX1	1911	(-)	CAAT	S000028
CAATBOX1	1941	(+)	CAAT	S000028
CACTFTPPCA1	10	(+)	YACT	S000449
CACTFTPPCA1	25	(-)	YACT	S000449
CACTFTPPCA1	107	(+)	YACT	S000449
CACTFTPPCA1	115	(+)	YACT	S000449
CACTFTPPCA1	178	(+)	YACT	S000449
CACTFTPPCA1	181	(+)	YACT	S000449
CACTFTPPCA1	207	(-)	YACT	S000449
CACTFTPPCA1	256	(+)	YACT	S000449
CACTFTPPCA1	351	(+)	YACT	S000449
CACTFTPPCA1	378	(+)	YACT	S000449
CACTFTPPCA1	384	(+)	YACT	S000449
CACTFTPPCA1	394	(-)	YACT	S000449
CACTFTPPCA1	453	(+)	YACT	S000449
CACTFTPPCA1	482	(+)	YACT	S000449
CACTFTPPCA1	551	(-)	YACT	S000449
CACTFTPPCA1	672	(+)	YACT	S000449
CACTFTPPCA1	746	(+)	YACT	S000449
CACTFTPPCA1	783	(-)	YACT	S000449
CACTFTPPCA1	800	(-)	YACT	S000449
CACTFTPPCA1	953	(+)	YACT	S000449
CACTFTPPCA1	975	(+)	YACT	S000449
CACTFTPPCA1	1074	(+)	YACT	S000449
CACTFTPPCA1	1093	(+)	YACT	S000449
CACTFTPPCA1	1124	(+)	YACT	S000449
CACTFTPPCA1	1186	(-)	YACT	S000449
CACTFTPPCA1	1201	(+)	YACT	S000449
CACTFTPPCA1	1331	(-)	YACT	S000449
CACTFTPPCA1	1392	(+)	YACT	S000449
CACTFTPPCA1	1494	(+)	YACT	S000449
CACTFTPPCA1	1565	(-)	YACT	S000449
CACTFTPPCA1	1648	(+)	YACT	S000449
ARR1AT	143	(+)	NGATT	S000454
ARR1AT	312	(+)	NGATT	S000454
ARR1AT	529	(-)	NGATT	S000454
ARR1AT	772	(-)	NGATT	S000454
ARR1AT	778	(+)	NGATT	S000454
ARR1AT	849	(-)	NGATT	S000454
ARR1AT	893	(-)	NGATT	S000454
ARR1AT	929	(-)	NGATT	S000454
ARR1AT	959	(+)	NGATT	S000454
ARR1AT	996	(-)	NGATT	S000454
ARR1AT	1055	(+)	NGATT	S000454
ARR1AT	1145	(-)	NGATT	S000454
ARR1AT	1188	(+)	NGATT	S000454
ARR1AT	1194	(+)	NGATT	S000454
ARR1AT	1208	(+)	NGATT	S000454
ARR1AT	1396	(+)	NGATT	S000454
ARR1AT	1670	(+)	NGATT	S000454
ARR1AT	1688	(+)	NGATT	S000454
ARR1AT	1703	(+)	NGATT	S000454
ARR1AT	1913	(+)	NGATT	S000454
ARR1AT	1930	(-)	NGATT	S000454
ARR1AT	1942	(-)	NGATT	S000454
GATABOX	150	(+)	GATA	S000039
GATABOX	254	(+)	GATA	S000039
GATABOX	533	(-)	GATA	S000039
GATABOX	579	(+)	GATA	S000039
GATABOX	586	(+)	GATA	S000039
GATABOX	677	(+)	GATA	S000039
GATABOX	753	(+)	GATA	S000039
GATABOX	1009	(+)	GATA	S000039
GATABOX	1022	(-)	GATA	S000039
GATABOX	1104	(+)	GATA	S000039
GATABOX	1238	(-)	GATA	S000039
GATABOX	1252	(+)	GATA	S000039
GATABOX	1641	(-)	GATA	S000039
GATABOX	1862	(-)	GATA	S000039
GATABOX	1880	(+)	GATA	S000039
GATABOX	1882	(-)	GATA	S000039
GATABOX	1898	(-)	GATA	S000039
GATABOX	1917	(-)	GATA	S000039
GATABOX	1971	(+)	GATA	S000039
EBOXBNNAPA	40	(-)	CANNTG	S000144
MYCCONSENSUSAT	40	(-)	CANNTG	S000407
EBOXBNNAPA	40	(+)	CANNTG	S000144
MYCCONSENSUSAT	40	(+)	CANNTG	S000407
EBOXBNNAPA	263	(-)	CANNTG	S000144
MYCCONSENSUSAT	263	(-)	CANNTG	S000407
EBOXBNNAPA	263	(+)	CANNTG	S000144
MYCCONSENSUSAT	263	(+)	CANNTG	S000407
EBOXBNNAPA	329	(-)	CANNTG	S000144
MYCCONSENSUSAT	329	(-)	CANNTG	S000407
EBOXBNNAPA	329	(+)	CANNTG	S000144
MYCCONSENSUSAT	329	(+)	CANNTG	S000407
EBOXBNNAPA	340	(-)	CANNTG	S000144
MYCCONSENSUSAT	340	(-)	CANNTG	S000407
EBOXBNNAPA	340	(+)	CANNTG	S000144
MYCCONSENSUSAT	340	(+)	CANNTG	S000407
EBOXBNNAPA	453	(-)	CANNTG	S000144
MYCCONSENSUSAT	453	(-)	CANNTG	S000407
EBOXBNNAPA	453	(+)	CANNTG	S000144
MYCCONSENSUSAT	453	(+)	CANNTG	S000407
EBOXBNNAPA	798	(-)	CANNTG	S000144
MYCCONSENSUSAT	798	(-)	CANNTG	S000407
EBOXBNNAPA	798	(+)	CANNTG	S000144
MYCCONSENSUSAT	798	(+)	CANNTG	S000407
EBOXBNNAPA	1114	(-)	CANNTG	S000144
MYCCONSENSUSAT	1114	(-)	CANNTG	S000407
EBOXBNNAPA	1114	(+)	CANNTG	S000144
MYCCONSENSUSAT	1114	(+)	CANNTG	S000407
EBOXBNNAPA	1259	(-)	CANNTG	S000144
MYCCONSENSUSAT	1259	(-)	CANNTG	S000407
EBOXBNNAPA	1259	(+)	CANNTG	S000144
MYCCONSENSUSAT	1259	(+)	CANNTG	S000407
EBOXBNNAPA	1507	(-)	CANNTG	S000144
MYCCONSENSUSAT	1507	(-)	CANNTG	S000407
EBOXBNNAPA	1507	(+)	CANNTG	S000144
MYCCONSENSUSAT	1507	(+)	CANNTG	S000407
MARTBOX	357	(+)	TTWTWTTWTT	S000067
MARTBOX	538	(+)	TTWTWTTWTT	S000067
MARTBOX	701	(-)	TTWTWTTWTT	S000067
MARTBOX	1305	(+)	TTWTWTTWTT	S000067
MARTBOX	1458	(+)	TTWTWTTWTT	S000067
MARTBOX	1461	(+)	TTWTWTTWTT	S000067
MARTBOX	1462	(+)	TTWTWTTWTT	S000067
MARTBOX	1463	(+)	TTWTWTTWTT	S000067
MARTBOX	1464	(+)	TTWTWTTWTT	S000067
MARTBOX	1465	(+)	TTWTWTTWTT	S000067
MARTBOX	1466	(+)	TTWTWTTWTT	S000067
MARTBOX	1467	(+)	TTWTWTTWTT	S000067
MARTBOX	1470	(+)	TTWTWTTWTT	S000067
MARTBOX	1473	(+)	TTWTWTTWTT	S000067
MARTBOX	1475	(+)	TTWTWTTWTT	S000067
MARTBOX	1529	(-)	TTWTWTTWTT	S000067
ROOTMOTIFTAPOX1	151	(+)	ATATT	S000098
ROOTMOTIFTAPOX1	359	(+)	ATATT	S000098
ROOTMOTIFTAPOX1	489	(-)	ATATT	S000098
ROOTMOTIFTAPOX1	494	(+)	ATATT	S000098
ROOTMOTIFTAPOX1	568	(-)	ATATT	S000098
ROOTMOTIFTAPOX1	612	(-)	ATATT	S000098
ROOTMOTIFTAPOX1	613	(+)	ATATT	S000098
GT1CONSENSUS	619	(-)	GRWAAW	S000198
GT1CONSENSUS	677	(+)	GRWAAW	S000198
GT1CONSENSUS	845	(+)	GRWAAW	S000198
GT1CONSENSUS	846	(+)	GRWAAW	S000198
GT1CONSENSUS	1196	(-)	GRWAAW	S000198
GT1CONSENSUS	1408	(+)	GRWAAW	S000198
GT1CONSENSUS	1528	(+)	GRWAAW	S000198
ROOTMOTIFTAPOX1	1595	(+)	ATATT	S000098
GT1CONSENSUS	1639	(-)	GRWAAW	S000198
GT1CONSENSUS	1675	(+)	GRWAAW	S000198
ROOTMOTIFTAPOX1	1716	(-)	ATATT	S000098
ROOTMOTIFTAPOX1	1717	(+)	ATATT	S000098
GT1CONSENSUS	1781	(+)	GRWAAW	S000198
ROOTMOTIFTAPOX1	1802	(+)	ATATT	S000098
ROOTMOTIFTAPOX1	1860	(-)	ATATT	S000098
GT1CONSENSUS	1915	(-)	GRWAAW	S000198
GT1CONSENSUS	1946	(+)	GRWAAW	S000198
GT1CONSENSUS	1988	(+)	GRWAAW	S000198
GT1CONSENSUS	1989	(+)	GRWAAW	S000198
ROOTMOTIFTAPOX1	1992	(-)	ATATT	S000098
ROOTMOTIFTAPOX1	1993	(+)	ATATT	S000098
POLLEN1LELAT52	514	(-)	AGAAA	S000245
POLLEN1LELAT52	916	(+)	AGAAA	S000245
POLLEN1LELAT52	926	(+)	AGAAA	S000245
POLLEN1LELAT52	947	(-)	AGAAA	S000245
POLLEN1LELAT52	1204	(-)	AGAAA	S000245
POLLEN1LELAT52	1316	(-)	AGAAA	S000245
POLLEN1LELAT52	1407	(+)	AGAAA	S000245
POLLEN1LELAT52	1413	(+)	AGAAA	S000245
POLLEN1LELAT52	1527	(+)	AGAAA	S000245
POLLEN1LELAT52	1551	(-)	AGAAA	S000245
POLLEN1LELAT52	1790	(+)	AGAAA	S000245
POLLEN1LELAT52	1852	(-)	AGAAA	S000245
POLLEN1LELAT52	1889	(+)	AGAAA	S000245
POLASIG1	542	(-)	AATAAA	S000080
POLASIG1	606	(-)	AATAAA	S000080
POLASIG1	616	(-)	AATAAA	S000080
INRNTPSADB	634	(-)	YTCANTYY	S000395
CURECORECR	671	(-)	GTAC	S000493
CURECORECR	671	(+)	GTAC	S000493
POLASIG1	701	(+)	AATAAA	S000080
CURECORECR	745	(-)	GTAC	S000493
CURECORECR	745	(+)	GTAC	S000493
INRNTPSADB	1072	(+)	YTCANTYY	S000395
INRNTPSADB	1077	(+)	YTCANTYY	S000395
INRNTPSADB	1142	(+)	YTCANTYY	S000395
POLASIG1	1168	(-)	AATAAA	S000080
INRNTPSADB	1172	(+)	YTCANTYY	S000395
POLASIG1	1181	(+)	AATAAA	S000080
INRNTPSADB	1199	(+)	YTCANTYY	S000395
POLASIG1	1279	(+)	AATAAA	S000080
CURECORECR	1300	(-)	GTAC	S000493
CURECORECR	1300	(+)	GTAC	S000493
POLASIG1	1457	(-)	AATAAA	S000080
POLASIG1	1474	(-)	AATAAA	S000080
CURECORECR	1493	(-)	GTAC	S000493
CURECORECR	1493	(+)	GTAC	S000493
CURECORECR	1523	(-)	GTAC	S000493
CURECORECR	1523	(+)	GTAC	S000493
POLASIG1	1577	(+)	AATAAA	S000080
INRNTPSADB	1670	(-)	YTCANTYY	S000395
INRNTPSADB	1677	(-)	YTCANTYY	S000395
INRNTPSADB	1691	(+)	YTCANTYY	S000395
INRNTPSADB	1776	(-)	YTCANTYY	S000395
TAAAGSTKST1	79	(-)	TAAAG	S000387
TAAAGSTKST1	355	(-)	TAAAG	S000387
TAAAGSTKST1	388	(-)	TAAAG	S000387
SEF4MOTIFGM7S	485	(-)	RTTTTTR	S000103
SEF4MOTIFGM7S	505	(+)	RTTTTTR	S000103
TAAAGSTKST1	524	(+)	TAAAG	S000387
SEF4MOTIFGM7S	679	(-)	RTTTTTR	S000103
TAAAGSTKST1	1183	(+)	TAAAG	S000387
TAAAGSTKST1	1223	(+)	TAAAG	S000387
SEF4MOTIFGM7S	1229	(-)	RTTTTTR	S000103
TAAAGSTKST1	1281	(+)	TAAAG	S000387
TAAAGSTKST1	1456	(-)	TAAAG	S000387
SEF4MOTIFGM7S	1559	(+)	RTTTTTR	S000103
SEF4MOTIFGM7S	1636	(+)	RTTTTTR	S000103
SEF4MOTIFGM7S	1659	(-)	RTTTTTR	S000103
SEF4MOTIFGM7S	1664	(+)	RTTTTTR	S000103
SEF4MOTIFGM7S	1804	(+)	RTTTTTR	S000103
TAAAGSTKST1	1920	(-)	TAAAG	S000387
TATABOX5	55	(-)	TTATTT	S000203
TATABOX5	362	(+)	TTATTT	S000203
TATABOX5	592	(-)	TTATTT	S000203
TATABOX5	682	(-)	TTATTT	S000203
TATABOX5	766	(+)	TTATTT	S000203
TATABOX5	1180	(-)	TTATTT	S000203
TATABOX5	1458	(+)	TTATTT	S000203
TATABOX5	1475	(+)	TTATTT	S000203
WRKY71OS	231	(-)	TGAC	S000447
WRKY71OS	235	(-)	TGAC	S000447
WRKY71OS	282	(+)	TGAC	S000447
WRKY71OS	442	(+)	TGAC	S000447
WRKY71OS	1212	(+)	TGAC	S000447
WRKY71OS	1374	(+)	TGAC	S000447
WRKY71OS	1964	(+)	TGAC	S000447
ERELEE4	135	(-)	AWTTCAAA	S000037
GTGANTG10	236	(-)	GTGA	S000378
ERELEE4	292	(-)	AWTTCAAA	S000037
GTGANTG10	1003	(+)	GTGA	S000378
GTGANTG10	1073	(-)	GTGA	S000378
ERELEE4	1175	(+)	AWTTCAAA	S000037
GTGANTG10	1187	(+)	GTGA	S000378
GTGANTG10	1200	(-)	GTGA	S000378
ANAERO1CONSENSUS	1312	(-)	AAACAAA	S000477
GTGANTG10	1373	(+)	GTGA	S000378
ANAERO1CONSENSUS	1415	(+)	AAACAAA	S000477
ANAERO1CONSENSUS	1419	(+)	AAACAAA	S000477
ANAERO1CONSENSUS	1601	(-)	AAACAAA	S000477
ERELEE4	1605	(-)	AWTTCAAA	S000037
ERELEE4	1655	(+)	AWTTCAAA	S000037
ANAERO1CONSENSUS	1784	(+)	AAACAAA	S000477
ERELEE4	1842	(+)	AWTTCAAA	S000037
ANAERO1CONSENSUS	1957	(-)	AAACAAA	S000477
RAV1AAT	44	(-)	CAACA	S000314
CCAATBOX1	213	(-)	CCAAT	S000030
SORLIP1AT	217	(-)	GCCAC	S000482
RAV1AAT	321	(+)	CAACA	S000314
CCAATBOX1	339	(+)	CCAAT	S000030
NODCON2GM	353	(+)	CTCTT	S000462
OSE2ROOTNODULE	353	(+)	CTCTT	S000468
POLASIG3	361	(-)	AATAAT	S000088
NODCON2GM	386	(+)	CTCTT	S000462
OSE2ROOTNODULE	386	(+)	CTCTT	S000468
SORLIP1AT	451	(+)	GCCAC	S000482
TATABOX4	553	(+)	TATATAA	S000111
POLASIG3	593	(+)	AATAAT	S000088
NODCON2GM	600	(-)	CTCTT	S000462
OSE2ROOTNODULE	600	(-)	CTCTT	S000468
RAV1AAT	667	(-)	CAACA	S000314
POLASIG3	683	(+)	AATAAT	S000088
RAV1AAT	741	(-)	CAACA	S000314
POLASIG3	765	(-)	AATAAT	S000088
SORLIP1AT	788	(+)	GCCAC	S000482
SORLIP1AT	794	(-)	GCCAC	S000482
SORLIP1AT	801	(-)	GCCAC	S000482
CCAATBOX1	921	(+)	CCAAT	S000030
CCAATBOX1	994	(+)	CCAAT	S000030
NODCON2GM	1027	(+)	CTCTT	S000462
OSE2ROOTNODULE	1027	(+)	CTCTT	S000468
TATABOX4	1036	(+)	TATATAA	S000111
CCAATBOX1	1046	(+)	CCAAT	S000030
RAV1AAT	1290	(-)	CAACA	S000314
POLASIG3	1398	(-)	AATAAT	S000088
TATABOX4	1571	(-)	TATATAA	S000111
TATABOX4	1572	(+)	TATATAA	S000111
NODCON2GM	1615	(-)	CTCTT	S000462
OSE2ROOTNODULE	1615	(-)	CTCTT	S000468
TATABOX4	1798	(-)	TATATAA	S000111
SEF3MOTIFGM	36	(+)	AACCCA	S000115
SEF3MOTIFGM	47	(-)	AACCCA	S000115
TATABOX3	190	(+)	TATTAAT	S000110
SEF3MOTIFGM	267	(-)	AACCCA	S000115
BIHD1OS	282	(-)	TGTCA	S000498
EECCRCAH1	301	(+)	GANTTNC	S000494
NODCON1GM	370	(+)	AAAGAT	S000461
OSE1ROOTNODULE	370	(+)	AAAGAT	S000467
ACGTATERD1	429	(-)	ACGT	S000415
ACGTATERD1	429	(+)	ACGT	S000415
BIHD1OS	442	(-)	TGTCA	S000498
TATABOX3	608	(+)	TATTAAT	S000110
TATABOX3	609	(-)	TATTAAT	S000110
IBOXCORE	677	(+)	GATAA	S000199
EECCRCAH1	846	(-)	GANTTNC	S000494
BOXIINTPATPB	924	(+)	ATAGAA	S000296
ARFAT	978	(+)	TGTCTC	S000270
SURECOREATSULTR11	979	(-)	GAGAC	S000499
ARFAT	1016	(+)	TGTCTC	S000270
SURECOREATSULTR11	1017	(-)	GAGAC	S000499
ARFAT	1139	(+)	TGTCTC	S000270
SURECOREATSULTR11	1140	(-)	GAGAC	S000499
NODCON1GM	1146	(-)	AAAGAT	S000461
OSE1ROOTNODULE	1146	(-)	AAAGAT	S000467
EECCRCAH1	1195	(+)	GANTTNC	S000494
BIHD1OS	1212	(-)	TGTCA	S000498
IBOXCORE	1252	(+)	GATAA	S000199
MYBCORE	1259	(+)	CNGTTR	S000176
TATABOX3	1276	(-)	TATTAAT	S000110
MYBCORE	1289	(+)	CNGTTR	S000176
BOXIINTPATPB	1360	(-)	ATAGAA	S000296
GT1GMSCAM4	1408	(+)	GAAAAA	S000453
MYBCORE	1507	(-)	CNGTTR	S000176
GT1GMSCAM4	1528	(+)	GAAAAA	S000453
EECCRCAH1	1608	(+)	GANTTNC	S000494
ARFAT	1619	(-)	TGTCTC	S000270
SURECOREATSULTR11	1619	(+)	GAGAC	S000499
ACGTATERD1	1629	(-)	ACGT	S000415
ACGTATERD1	1629	(+)	ACGT	S000415
IBOXCORE	1640	(-)	GATAA	S000199
MYBCORE	1644	(+)	CNGTTR	S000176
GT1GMSCAM4	1675	(+)	GAAAAA	S000453
SEF3MOTIFGM	1751	(-)	AACCCA	S000115
GT1GMSCAM4	1781	(+)	GAAAAA	S000453
BOXIINTPATPB	1895	(-)	ATAGAA	S000296
BOXIINTPATPB	1903	(+)	ATAGAA	S000296
IBOXCORE	1916	(-)	GATAA	S000199
NODCON1GM	1918	(-)	AAAGAT	S000461
OSE1ROOTNODULE	1918	(-)	AAAGAT	S000467
BIHD1OS	1964	(-)	TGTCA	S000498
NODCON1GM	1968	(+)	AAAGAT	S000461
OSE1ROOTNODULE	1968	(+)	AAAGAT	S000467
MYCATRD22	40	(-)	CACATG	S000174
DPBFCOREDCDC3	40	(-)	ACACNNG	S000292
MYCATERD1	40	(+)	CATGTG	S000413
TBOXATGAPB	73	(+)	ACTTTG	S000383
WBOXNTERF3	230	(-)	TGACY	S000457
WBOXNTERF3	234	(-)	TGACY	S000457
MYCATRD22	263	(-)	CACATG	S000174
MYCATERD1	263	(+)	CATGTG	S000413
MYCATERD1	329	(-)	CATGTG	S000413
MYCATRD22	329	(+)	CACATG	S000174
TATABOXOSPAL	363	(+)	TATTTAA	S000400
TATABOXOSPAL	396	(+)	TATTTAA	S000400
TBOXATGAPB	417	(+)	ACTTTG	S000383
DPBFCOREDCDC3	623	(-)	ACACNNG	S000292
TATABOXOSPAL	767	(+)	TATTTAA	S000400
TBOXATGAPB	954	(+)	ACTTTG	S000383
CTRMCAMV35S	963	(+)	TCTCTCTCT	S000460
CTRMCAMV35S	965	(+)	TCTCTCTCT	S000460
CTRMCAMV35S	967	(+)	TCTCTCTCT	S000460
SEBFCONSSTPR10A	977	(+)	YTGTCWC	S000391
SEBFCONSSTPR10A	1138	(+)	YTGTCWC	S000391
WBOXNTERF3	1374	(+)	TGACY	S000457
DPBFCOREDCDC3	1391	(+)	ACACNNG	S000292
SEBFCONSSTPR10A	1619	(-)	YTGTCWC	S000391
PRECONSCRHSP70A	1623	(-)	SCGAYNRNNNNNNNNNNNNNNNH	D S000506
PRECONSCRHSP70A	1924	(-)	SCGAYNRNNNNNNNNNNNNNNNH	D S000506
PRECONSCRHSP70A	1933	(+)	SCGAYNRNNNNNNNNNNNNNNNH	D S000506
POLASIG2	194	(+)	AATTAAA	S000081
CPBCSPOR	380	(-)	TATTAG	S000491
MYBPZM	409	(+)	CCWACC	S000179
REALPHALGLHCB21	411	(+)	AACCAA	S000362
-300ELEMENT	417	(-)	TGHAAARK	S000122
MYBPZM	434	(-)	CCWACC	S000179
POLASIG2	521	(+)	AATTAAA	S000081
-10PEHVPSBD	544	(+)	TATTCT	S000392
TATAPVTRNALEU	553	(-)	TTTATATA	S000340
CPBCSPOR	630	(+)	TATTAG	S000491
MYB1AT	918	(+)	WAACCA	S000408
REALPHALGLHCB21	919	(+)	AACCAA	S000362
INTRONLOWER	1112	(+)	TGCAGG	S000086
WBOXATNPR1	1211	(+)	TTGAC	S000390
CARGATCONSENSUS	1228	(-)	CCWWWWWWGG	S000404
CARGATCONSENSUS	1228	(+)	CCWWWWWWGG	S000404
MYB2CONSENSUSAT	1259	(-)	YAACKG	S000409
RYREPEATBNNAPA	1366	(-)	CATGCA	S000264
AACACOREOSGLUB1	1416	(+)	AACAAAC	S000353
MYB2CONSENSUSAT	1507	(+)	YAACKG	S000409
MYB1AT	1536	(+)	WAACCA	S000408
-10PEHVPSBD	1596	(+)	TATTCT	S000392
XYLAT	1598	(-)	ACAAAGAA	S000510
ACGTTBOX	1628	(-)	AACGTT	S000132
ACGTTBOX	1628	(+)	AACGTT	S000132
-300ELEMENT	1674	(+)	TGHAAARK	S000122
TATABOX2	1770	(-)	TATAAAT	S000109
TATABOX2	1773	(+)	TATAAAT	S000109
XYLAT	1786	(+)	ACAAAGAA	S000510
TATAPVTRNALEU	1797	(+)	TTTATATA	S000340
RYREPEATBNNAPA	1809	(-)	CATGCA	S000264
AACACOREOSGLUB1	1956	(-)	AACAAAC	S000353
WBOXATNPR1	1963	(+)	TTGAC	S000390
INTRONLOWER	1984	(+)	TGCAGG	S000086
NAPINMOTIFBN	19	(-)	TACACAT	S000070
CANBNNAPA	43	(-)	CNAACAC	S000148
SP8BFIBSP8BIB	115	(+)	TACTATT	S000184
WBOXNTCHN48	230	(-)	CTGACY	S000508
WBOXHVISO1	234	(-)	TGACT	S000442
CAREOSREP1	301	(-)	CAACTC	S000421
SV40COREENHAN	324	(-)	GTGGWWHG	S000123
MYBPLANT	411	(+)	MACCWAMC	S000167
PROLAMINBOXOSGLUB1	418	(-)	TGCAAAG	S000354
T/GBOXATPIN2	428	(+)	AACGTG	S000458
ABRERATCAL	428	(+)	MACGYGB	S000507
ABRELATERD1	429	(+)	ACGTG	S000414
SEF1MOTIF	613	(+)	ATATTTAWW	S000006
E2FCONSENSUS	804	(-)	WTTSSCSS	S000476
CIACADIANLELHC	935	(+)	CAANNNNATC	S000252
RBCSCONSENSUS	957	(-)	AATCCAA	S000127
CCA1ATLHCB1	1055	(-)	AAMAATCT	S000149
RAV1BAT	1114	(-)	CACCTG	S000315
NTBBF1ARROLB	1183	(-)	ACTTTA	S000273
-300CORE	1221	(+)	TGTAAAG	S000001
S1FBOXSORPS1L21	1234	(+)	ATGGTA	S000223
MYBST1	1238	(-)	GGATA	S000180
AMYBOX2	1238	(+)	TATCCAT	S000021
TATCCAYMOTIFOSRAMY3D	1238	(+)	TATCCAY	S000256
TATCCAOSAMY	1238	(+)	TATCCA	S000403
IBOX	1252	(+)	GATAAG	S000124
IBOXCORENT	1252	(+)	GATAAGR	S000424
MYB1LEPR	1335	(+)	GTTAGTT	S000443
QELEMENTZMZM13	1374	(-)	AGGTCA	S000254
SP8BFIBSP8AIB	1509	(+)	ACTGTGTA	S000183
GT1CORE	1823	(+)	GGTTAA	S000125
LECPLEACS2	1857	(+)	TAAAATAT	S000465

[truncated: 4 more sheets: HHA11, HHA12, HHA13, Total]
